# Supplementary material for: 3-(4-Bromo­phen­yl)-5-[4-(dimethyl­amino)­phen­yl]-4,5-dihydro-1H-pyrazole-1-carbothio­amide
Source: Acta Crystallogr Sect E Struct Rep Online. 2011 Feb 23;67(Pt 3):o701–2. doi: 10.1107/S1600536811006106 (PMC3052174; doi:10.1107/S1600536811006106)
Supplement: Supplementary file 1 [file e-67-0o701-sup1.cif]

##############################################################################
###                                                                        ###
###        Electronic paper (Acta Crystallographica Section E)             ###
###                                                                        ###
##############################################################################
#                                                                            #
# This CIF contains the data in a paper accepted for publication in Acta     #
# Crystallographica Section E. It conforms to the requirements of Notes      #
# for Authors for Section E, and has been peer reviewed under the auspices   #
# of the IUCr Commission on Journals.                                        #
#                                                                            #
# Full details of the Crystallographic Information File format               #
# are given in the paper "The Crystallographic Information File (CIF):       #
# a New Standard Archive File for Crystallography" by S. R. Hall, F. H.      #
# Allen and I. D. Brown [Acta Cryst. (1991), A47, 655-685].                  #
#                                                                            #
# The current version of the core CIF dictionary is obtainable from          #
# ftp://ftp.iucr.org/pub/cif_core.dic. The current version number is 2.4.    #
#                                                                            #
# Software is freely available for graphical display of the structure(s) in  #
# this CIF.  For information consult the CIF home page http://www.iucr.org/  #
# cif/home.html                                                              #
#                                                                            #
# This file may be used for bona fide research purposes within the           #
# scientific community so long as proper attribution is given to the journal # 
# article from which it was obtained.                                        #
#                                                                            #
##############################################################################
                                             
data_global
_audit_creation_method     'form.cif (version 2.0)'
_journal_data_validation_number     ?
_journal_date_recd_electronic     2011-02-09
_journal_date_accepted     2011-02-17
_journal_name_full     'Acta Crystallographica, Section E'
_journal_year     2011
_journal_volume     67
_journal_issue      3
_journal_page_first     o701
_journal_page_last     o702
_journal_paper_category     QO
_journal_coeditor_code     RZ2558
_publ_contact_author_name     'Prof. Fun Hoong-Kun'
_publ_contact_author_address
;
      X-ray Crystallography Unit
      School of Physics
      Universiti Sains Malaysia
      11800 USM, Penang
      MALAYSIA
;
_publ_contact_author_email     'hkfun@usm.my'
_publ_contact_author_fax     '6 04 6579150'
_publ_contact_author_phone     '6 04 6533652'
_publ_section_title
;\
3-(4-Bromophenyl)-5-[4-(dimethylamino)phenyl]-4,5-dihydro-1<i>H</i>-pyrazole-1-\
carbothioamide
;
loop_
    _publ_author_name
    _publ_author_footnote
    _publ_author_address
    'Hoong-Kun Fun'
;
      Thomson Reuters ResearcherID: A-3561-2009.
;
;     X-ray Crystallography Unit
      School of Physics
      Universiti Sains Malaysia
      11800 USM, Penang
      Malaysia
;
    'Thitipone Suwunwong' ?
;     Crystal Materials Research Unit
      Department of Chemistry
      Faculty of Science
      Prince of Songkla University
      Hat-Yai, Songkhla 90112
      Thailand
;
    'Suchada Chantrapromma'
;
      Additional correspondence author, e-mail: suchada.c@psu.ac.th.
      Thomson Reuters ResearcherID: A-5085-2009.
;
;     Crystal Materials Research Unit
      Department of Chemistry
      Faculty of Science
      Prince of Songkla University
      Hat-Yai, Songkhla 90112
      Thailand
;
data_I
_audit_creation_method     SHELXL-97
_chemical_name_systematic
;
3-(4-Bromophenyl)-5-[4-(dimethylamino)phenyl]-4,5-dihydro-1<i>H</i>-pyrazole-
1-carbothioamide
;
_chemical_name_common
;
;
_chemical_formula_moiety     'C18 H19 Br N4 S'
_chemical_formula_sum     'C18 H19 Br N4 S'
_chemical_formula_iupac     'C18 H19 Br N4 S'
_chemical_formula_weight     403.34
_chemical_melting_point     ?
_chemical_melting_point_gt     482
_chemical_melting_point_lt     481
_symmetry_cell_setting     triclinic
_symmetry_space_group_name_H-M     'P -1'
_symmetry_space_group_name_Hall     '-P 1'
loop_
    _symmetry_equiv_pos_as_xyz
    'x, y, z'
    '-x, -y, -z'
_cell_length_a     6.91530(10)
_cell_length_b     9.51220(10)
_cell_length_c     15.1545(2)
_cell_angle_alpha     72.1960(10)
_cell_angle_beta     80.9410(10)
_cell_angle_gamma     69.8450(10)
_cell_volume     889.48(2)
_cell_formula_units_Z     2
_cell_measurement_reflns_used     7823
_cell_measurement_theta_min     2.37
_cell_measurement_theta_max     35.11
_cell_measurement_temperature     100
_exptl_crystal_description     Block
_exptl_crystal_colour     'Pale yellow'
_exptl_crystal_size_max     0.55
_exptl_crystal_size_mid     0.32
_exptl_crystal_size_min     0.31
_exptl_crystal_density_diffrn     1.506
_exptl_crystal_density_meas     ?
_exptl_crystal_density_method     'not measured'
_exptl_crystal_F_000     412
_exptl_absorpt_coefficient_mu     2.435
_exptl_absorpt_correction_type     multi-scan
_exptl_absorpt_process_details     '(SADABS; Bruker, 2005)'
_exptl_absorpt_correction_T_min     0.3488
_exptl_absorpt_correction_T_max     0.5200
_exptl_special_details
;
The crystal was placed in the cold stream of an Oxford Cryosystems Cobra
open-flow nitrogen cryostat (Cosier & Glazer, 1986) operating at 100.0(1) K.
;
_diffrn_ambient_temperature     100
_diffrn_radiation_type     'MoK\a'
_diffrn_radiation_wavelength     0.71073
_diffrn_radiation_source     'sealed tube'
_diffrn_radiation_monochromator     'graphite'
_diffrn_measurement_device_type     'Bruker APEXII CCD area-detector'
_diffrn_measurement_method     '\f and \w'
_diffrn_detector_area_resol_mean     ?
_diffrn_reflns_number     28456
_diffrn_reflns_av_R_equivalents     0.0232
_diffrn_reflns_av_sigmaI/netI     0.0228
_diffrn_reflns_theta_min     2.37
_diffrn_reflns_theta_max     35.11
_diffrn_reflns_theta_full     35.11
_diffrn_measured_fraction_theta_max     0.989
_diffrn_measured_fraction_theta_full     0.989
_diffrn_reflns_limit_h_min     -11
_diffrn_reflns_limit_h_max     10
_diffrn_reflns_limit_k_min     -15
_diffrn_reflns_limit_k_max     15
_diffrn_reflns_limit_l_min     -24
_diffrn_reflns_limit_l_max     24
_diffrn_standards_number     0
_diffrn_standards_interval_count     ?
_diffrn_standards_interval_time     ?
_diffrn_standards_decay_%     ?
_refine_special_details
;
Refinement of <i>F</i>^2^ against ALL reflections. The weighted <i>R</i>-factor
<i>wR</i> and goodness of fit <i>S</i> are based on <i>F</i>^2^, conventional
<i>R</i>-factors <i>R</i> are based on <i>F</i>, with <i>F</i> set to zero for
negative <i>F</i>^2^. The threshold expression of <i>F</i>^2^ >
\s(<i>F</i>^2^) is used only for calculating <i>R</i>-factors(gt) <i>etc</i>.
and is not relevant to the choice of reflections for refinement.
<i>R</i>-factors based on <i>F</i>^2^ are statistically about twice as large
as those based on <i>F</i>, and <i>R</i>- factors based on ALL data will be
even larger.
;
_reflns_number_total     7823
_reflns_number_gt     6784
_reflns_threshold_expression     I>2\s(I)
_refine_ls_structure_factor_coef     Fsqd
_refine_ls_matrix_type     full
_refine_ls_R_factor_all     0.0342
_refine_ls_R_factor_gt     0.0275
_refine_ls_wR_factor_gt     0.0703
_refine_ls_wR_factor_ref     0.0728
_refine_ls_goodness_of_fit_ref     1.045
_refine_ls_restrained_S_all     1.045
_refine_ls_number_reflns     7823
_refine_ls_number_parameters     227
_refine_ls_number_restraints     0
_refine_ls_hydrogen_treatment     mixed
_refine_ls_weighting_scheme     calc
_refine_ls_weighting_details
         'calc w=1/[\s^2^(Fo^2^)+(0.0344P)^2^+0.3232P] where P=(Fo^2^+2Fc^2^)/3'
_atom_sites_solution_hydrogens     geom
_atom_sites_solution_primary     direct
_atom_sites_solution_secondary     difmap
_refine_ls_shift/su_max     0.003
_refine_ls_shift/su_mean     0.001
_refine_diff_density_max     0.957
_refine_diff_density_min     -0.504
_refine_ls_extinction_method     none
_refine_ls_extinction_coef     ?
loop_
    _atom_type_symbol
    _atom_type_description
    _atom_type_scat_dispersion_real
    _atom_type_scat_dispersion_imag
    _atom_type_scat_source
    'C' 'C' 0.0033 0.0016
                         'International Tables Vol C Tables 4.2.6.8 and 6.1.1.4'
    'H' 'H' 0.0000 0.0000
                         'International Tables Vol C Tables 4.2.6.8 and 6.1.1.4'
    'N' 'N' 0.0061 0.0033
                         'International Tables Vol C Tables 4.2.6.8 and 6.1.1.4'
    'S' 'S' 0.1246 0.1234
                         'International Tables Vol C Tables 4.2.6.8 and 6.1.1.4'
    'Br' 'Br' -0.2901 2.4595
                         'International Tables Vol C Tables 4.2.6.8 and 6.1.1.4'
_computing_data_collection     'APEX2 (Bruker, 2005)'
_computing_cell_refinement     'SAINT (Bruker, 2005)'
_computing_data_reduction     'SAINT (Bruker, 2005)'
_computing_structure_solution     'SHELXTL (Sheldrick, 2008)'
_computing_structure_refinement     'SHELXTL (Sheldrick, 2008)'
_computing_molecular_graphics     'SHELXTL (Sheldrick, 2008)'
_computing_publication_material
;
SHELXTL (Sheldrick, 2008) and PLATON (Spek, 2009)
;
loop_
    _atom_site_type_symbol
    _atom_site_label
    _atom_site_fract_x
    _atom_site_fract_y
    _atom_site_fract_z
    _atom_site_U_iso_or_equiv
    _atom_site_adp_type
    _atom_site_calc_flag
    _atom_site_refinement_flags
    _atom_site_occupancy
    _atom_site_disorder_assembly
    _atom_site_disorder_group
    Br Br1 1.641401(17) -0.173962(13) 0.169443(10) 0.02713(4) Uani d . 1 . .
    S S1 0.08981(4) 0.61386(3) 0.083129(18) 0.01668(5) Uani d . 1 . .
    N N1 0.62104(13) 0.27982(10) 0.13070(6) 0.01465(14) Uani d . 1 . .
    N N2 0.44511(13) 0.40189(10) 0.14121(6) 0.01404(14) Uani d . 1 . .
    N N3 -0.0497(2) 0.25372(15) 0.52890(9) 0.0346(3) Uani d . 1 . .
    N N4 0.31575(15) 0.37031(12) 0.02111(7) 0.01857(16) Uani d . 1 . .
    C C1 1.02110(17) 0.05782(12) 0.12650(8) 0.01819(18) Uani d . 1 . .
    H H1A 0.9213 0.0544 0.0933 0.022 Uiso calc R 1 . .
    C C2 1.21950(17) -0.04510(13) 0.12460(9) 0.02047(19) Uani d . 1 . .
    H H2A 1.2534 -0.1179 0.0908 0.025 Uiso calc R 1 . .
    C C3 1.36736(16) -0.03752(12) 0.17431(8) 0.01850(18) Uani d . 1 . .
    C C4 1.32036(16) 0.06853(12) 0.22612(8) 0.01758(18) Uani d . 1 . .
    H H4A 1.4208 0.0711 0.2593 0.021 Uiso calc R 1 . .
    C C5 1.12052(15) 0.17132(12) 0.22782(7) 0.01604(17) Uani d . 1 . .
    H H5A 1.0873 0.2432 0.2623 0.019 Uiso calc R 1 . .
    C C6 0.96924(15) 0.16730(11) 0.17801(7) 0.01418(16) Uani d . 1 . .
    C C7 0.76209(15) 0.27851(11) 0.17797(7) 0.01395(15) Uani d . 1 . .
    C C8 0.69425(15) 0.40713(12) 0.22566(7) 0.01553(16) Uani d . 1 . .
    H H8A 0.7585 0.4870 0.1952 0.019 Uiso calc R 1 . .
    H H8B 0.7266 0.3671 0.2904 0.019 Uiso calc R 1 . .
    C C9 0.45956(15) 0.47007(11) 0.21552(7) 0.01428(16) Uani d . 1 . .
    H H9A 0.4135 0.5839 0.1937 0.017 Uiso calc R 1 . .
    C C10 0.33157(15) 0.41586(12) 0.30181(7) 0.01506(16) Uani d . 1 . .
    C C11 0.40552(17) 0.27201(13) 0.36660(8) 0.01809(18) Uani d . 1 . .
    H H11A 0.5411 0.2104 0.3590 0.022 Uiso calc R 1 . .
    C C12 0.28225(18) 0.21843(14) 0.44205(8) 0.0221(2) Uani d . 1 . .
    H H12A 0.3371 0.1226 0.4842 0.027 Uiso calc R 1 . .
    C C13 0.07487(19) 0.30739(14) 0.45555(8) 0.0219(2) Uani d . 1 . .
    C C14 0.00187(17) 0.45394(14) 0.39134(8) 0.01970(19) Uani d . 1 . .
    H H14A -0.1332 0.5167 0.3988 0.024 Uiso calc R 1 . .
    C C15 0.12813(16) 0.50602(13) 0.31725(7) 0.01712(17) Uani d . 1 . .
    H H15A 0.0761 0.6039 0.2765 0.021 Uiso calc R 1 . .
    C C16 -0.2680(2) 0.3366(2) 0.53468(10) 0.0324(3) Uani d . 1 . .
    H H16A -0.3276 0.3493 0.4785 0.049 Uiso calc R 1 . .
    H H16B -0.2880 0.4370 0.5428 0.049 Uiso calc R 1 . .
    H H16C -0.3334 0.2786 0.5866 0.049 Uiso calc R 1 . .
    C C17 0.0361(3) 0.1144(2) 0.60089(12) 0.0443(4) Uani d . 1 . .
    H H17A 0.1564 0.1203 0.6219 0.067 Uiso calc R 1 . .
    H H17B 0.0737 0.0256 0.5768 0.067 Uiso calc R 1 . .
    H H17C -0.0645 0.1046 0.6519 0.067 Uiso calc R 1 . .
    C C18 0.29283(15) 0.45225(12) 0.08212(7) 0.01415(16) Uani d . 1 . .
    H H1N4 0.211(3) 0.386(2) -0.0067(13) 0.028(4) Uiso d . 1 . .
    H H2N4 0.414(3) 0.287(2) 0.0245(12) 0.027(4) Uiso d . 1 . .
loop_
    _atom_site_aniso_label
    _atom_site_aniso_U_11
    _atom_site_aniso_U_22
    _atom_site_aniso_U_33
    _atom_site_aniso_U_12
    _atom_site_aniso_U_13
    _atom_site_aniso_U_23
    Br1 0.01316(5) 0.01906(5) 0.05023(9) -0.00079(4) -0.00226(5) -0.01560(5)
    S1 0.01295(10) 0.01764(10) 0.01829(11) -0.00210(8) -0.00309(8) -0.00530(8)
    N1 0.0112(3) 0.0157(3) 0.0161(4) -0.0029(3) -0.0005(3) -0.0046(3)
    N2 0.0112(3) 0.0159(3) 0.0149(3) -0.0024(3) -0.0014(3) -0.0059(3)
    N3 0.0276(6) 0.0347(6) 0.0316(6) -0.0095(5) 0.0114(5) -0.0020(5)
    N4 0.0150(4) 0.0224(4) 0.0189(4) -0.0026(3) -0.0039(3) -0.0088(3)
    C1 0.0155(4) 0.0180(4) 0.0224(5) -0.0042(3) -0.0027(3) -0.0078(4)
    C2 0.0165(4) 0.0178(4) 0.0284(5) -0.0035(3) -0.0014(4) -0.0102(4)
    C3 0.0125(4) 0.0140(4) 0.0282(5) -0.0032(3) -0.0008(3) -0.0060(4)
    C4 0.0128(4) 0.0158(4) 0.0251(5) -0.0044(3) -0.0029(3) -0.0061(4)
    C5 0.0131(4) 0.0150(4) 0.0210(4) -0.0046(3) -0.0012(3) -0.0060(3)
    C6 0.0112(4) 0.0140(4) 0.0170(4) -0.0044(3) -0.0005(3) -0.0034(3)
    C7 0.0120(4) 0.0142(4) 0.0153(4) -0.0043(3) -0.0001(3) -0.0035(3)
    C8 0.0122(4) 0.0167(4) 0.0194(4) -0.0043(3) -0.0012(3) -0.0073(3)
    C9 0.0124(4) 0.0153(4) 0.0164(4) -0.0046(3) -0.0016(3) -0.0055(3)
    C10 0.0133(4) 0.0168(4) 0.0161(4) -0.0038(3) -0.0011(3) -0.0068(3)
    C11 0.0154(4) 0.0189(4) 0.0185(4) -0.0033(3) 0.0000(3) -0.0059(3)
    C12 0.0207(5) 0.0216(5) 0.0194(5) -0.0046(4) 0.0007(4) -0.0023(4)
    C13 0.0208(5) 0.0256(5) 0.0199(5) -0.0086(4) 0.0040(4) -0.0078(4)
    C14 0.0147(4) 0.0244(5) 0.0204(5) -0.0041(4) 0.0008(3) -0.0100(4)
    C15 0.0142(4) 0.0195(4) 0.0173(4) -0.0027(3) -0.0017(3) -0.0072(3)
    C16 0.0234(6) 0.0522(9) 0.0273(6) -0.0184(6) 0.0087(5) -0.0162(6)
    C17 0.0419(9) 0.0417(8) 0.0351(8) -0.0142(7) 0.0126(7) 0.0035(6)
    C18 0.0124(4) 0.0167(4) 0.0131(4) -0.0051(3) -0.0005(3) -0.0032(3)
_geom_special_details
;
All e.s.d.'s (except the e.s.d. in the dihedral angle between two l.s. planes)
are estimated using the full covariance matrix. The cell e.s.d.'s are taken
into account individually in the estimation of e.s.d.'s in distances, angles
and torsion angles; correlations between e.s.d.'s in cell parameters are only
used when they are defined by crystal symmetry. An approximate (isotropic)
treatment of cell e.s.d.'s is used for estimating e.s.d.'s involving l.s.
planes.
;
loop_
    _geom_bond_atom_site_label_1
    _geom_bond_atom_site_label_2
    _geom_bond_site_symmetry_2
    _geom_bond_distance
    _geom_bond_publ_flag
    Br1 C3 . 1.8976(10) ?
    S1 C18 . 1.6896(10) ?
    N1 C7 . 1.2927(13) ?
    N1 N2 . 1.3901(12) ?
    N2 C18 . 1.3518(13) ?
    N2 C9 . 1.4917(13) ?
    N3 C13 . 1.3759(16) ?
    N3 C17 . 1.441(2) ?
    N3 C16 . 1.4450(19) ?
    N4 C18 . 1.3404(14) ?
    N4 H1N4 . 0.842(19) ?
    N4 H2N4 . 0.841(19) ?
    C1 C2 . 1.3859(15) ?
    C1 C6 . 1.4049(15) ?
    C1 H1A . 0.9300 ?
    C2 C3 . 1.3945(16) ?
    C2 H2A . 0.9300 ?
    C3 C4 . 1.3848(15) ?
    C4 C5 . 1.3926(14) ?
    C4 H4A . 0.9300 ?
    C5 C6 . 1.3999(14) ?
    C5 H5A . 0.9300 ?
    C6 C7 . 1.4583(14) ?
    C7 C8 . 1.5091(14) ?
    C8 C9 . 1.5391(14) ?
    C8 H8A . 0.9700 ?
    C8 H8B . 0.9700 ?
    C9 C10 . 1.5155(14) ?
    C9 H9A . 0.9800 ?
    C10 C11 . 1.3972(15) ?
    C10 C15 . 1.3990(14) ?
    C11 C12 . 1.3893(16) ?
    C11 H11A . 0.9300 ?
    C12 C13 . 1.4113(17) ?
    C12 H12A . 0.9300 ?
    C13 C14 . 1.4090(17) ?
    C14 C15 . 1.3848(16) ?
    C14 H14A . 0.9300 ?
    C15 H15A . 0.9300 ?
    C16 H16A . 0.9600 ?
    C16 H16B . 0.9600 ?
    C16 H16C . 0.9600 ?
    C17 H17A . 0.9600 ?
    C17 H17B . 0.9600 ?
    C17 H17C . 0.9600 ?
loop_
    _geom_angle_atom_site_label_1
    _geom_angle_atom_site_label_2
    _geom_angle_atom_site_label_3
    _geom_angle_site_symmetry_1
    _geom_angle_site_symmetry_3
    _geom_angle
    _geom_angle_publ_flag
    C7 N1 N2 . . 107.84(8) ?
    C18 N2 N1 . . 119.42(8) ?
    C18 N2 C9 . . 127.78(8) ?
    N1 N2 C9 . . 112.61(8) ?
    C13 N3 C17 . . 120.35(12) ?
    C13 N3 C16 . . 120.36(12) ?
    C17 N3 C16 . . 119.29(12) ?
    C18 N4 H1N4 . . 117.0(13) ?
    C18 N4 H2N4 . . 120.0(12) ?
    H1N4 N4 H2N4 . . 119.5(17) ?
    C2 C1 C6 . . 120.68(10) ?
    C2 C1 H1A . . 119.7 ?
    C6 C1 H1A . . 119.7 ?
    C1 C2 C3 . . 118.82(10) ?
    C1 C2 H2A . . 120.6 ?
    C3 C2 H2A . . 120.6 ?
    C4 C3 C2 . . 121.77(10) ?
    C4 C3 Br1 . . 119.03(8) ?
    C2 C3 Br1 . . 119.19(8) ?
    C3 C4 C5 . . 119.05(10) ?
    C3 C4 H4A . . 120.5 ?
    C5 C4 H4A . . 120.5 ?
    C4 C5 C6 . . 120.47(10) ?
    C4 C5 H5A . . 119.8 ?
    C6 C5 H5A . . 119.8 ?
    C5 C6 C1 . . 119.21(9) ?
    C5 C6 C7 . . 120.05(9) ?
    C1 C6 C7 . . 120.72(9) ?
    N1 C7 C6 . . 121.29(9) ?
    N1 C7 C8 . . 113.61(8) ?
    C6 C7 C8 . . 124.98(9) ?
    C7 C8 C9 . . 102.52(8) ?
    C7 C8 H8A . . 111.3 ?
    C9 C8 H8A . . 111.3 ?
    C7 C8 H8B . . 111.3 ?
    C9 C8 H8B . . 111.3 ?
    H8A C8 H8B . . 109.2 ?
    N2 C9 C10 . . 110.17(8) ?
    N2 C9 C8 . . 100.12(8) ?
    C10 C9 C8 . . 114.94(8) ?
    N2 C9 H9A . . 110.4 ?
    C10 C9 H9A . . 110.4 ?
    C8 C9 H9A . . 110.4 ?
    C11 C10 C15 . . 117.01(10) ?
    C11 C10 C9 . . 122.25(9) ?
    C15 C10 C9 . . 120.66(9) ?
    C12 C11 C10 . . 121.88(10) ?
    C12 C11 H11A . . 119.1 ?
    C10 C11 H11A . . 119.1 ?
    C11 C12 C13 . . 120.90(10) ?
    C11 C12 H12A . . 119.6 ?
    C13 C12 H12A . . 119.6 ?
    N3 C13 C14 . . 121.54(11) ?
    N3 C13 C12 . . 121.30(11) ?
    C14 C13 C12 . . 117.15(10) ?
    C15 C14 C13 . . 121.01(10) ?
    C15 C14 H14A . . 119.5 ?
    C13 C14 H14A . . 119.5 ?
    C14 C15 C10 . . 122.00(10) ?
    C14 C15 H15A . . 119.0 ?
    C10 C15 H15A . . 119.0 ?
    N3 C16 H16A . . 109.5 ?
    N3 C16 H16B . . 109.5 ?
    H16A C16 H16B . . 109.5 ?
    N3 C16 H16C . . 109.5 ?
    H16A C16 H16C . . 109.5 ?
    H16B C16 H16C . . 109.5 ?
    N3 C17 H17A . . 109.5 ?
    N3 C17 H17B . . 109.5 ?
    H17A C17 H17B . . 109.5 ?
    N3 C17 H17C . . 109.5 ?
    H17A C17 H17C . . 109.5 ?
    H17B C17 H17C . . 109.5 ?
    N4 C18 N2 . . 116.40(9) ?
    N4 C18 S1 . . 122.21(8) ?
    N2 C18 S1 . . 121.35(8) ?
loop_
    _geom_torsion_atom_site_label_1
    _geom_torsion_atom_site_label_2
    _geom_torsion_atom_site_label_3
    _geom_torsion_atom_site_label_4
    _geom_torsion_site_symmetry_1
    _geom_torsion_site_symmetry_2
    _geom_torsion_site_symmetry_3
    _geom_torsion_site_symmetry_4
    _geom_torsion
    _geom_torsion_publ_flag
    C7 N1 N2 C18 . . . . 164.20(9) ?
    C7 N1 N2 C9 . . . . -11.12(11) ?
    C6 C1 C2 C3 . . . . -0.38(17) ?
    C1 C2 C3 C4 . . . . 0.78(18) ?
    C1 C2 C3 Br1 . . . . -178.27(9) ?
    C2 C3 C4 C5 . . . . -0.65(17) ?
    Br1 C3 C4 C5 . . . . 178.40(8) ?
    C3 C4 C5 C6 . . . . 0.12(16) ?
    C4 C5 C6 C1 . . . . 0.25(16) ?
    C4 C5 C6 C7 . . . . -178.15(10) ?
    C2 C1 C6 C5 . . . . -0.12(16) ?
    C2 C1 C6 C7 . . . . 178.27(10) ?
    N2 N1 C7 C6 . . . . -177.42(9) ?
    N2 N1 C7 C8 . . . . -1.24(11) ?
    C5 C6 C7 N1 . . . . 178.25(10) ?
    C1 C6 C7 N1 . . . . -0.12(15) ?
    C5 C6 C7 C8 . . . . 2.53(15) ?
    C1 C6 C7 C8 . . . . -175.85(10) ?
    N1 C7 C8 C9 . . . . 12.11(11) ?
    C6 C7 C8 C9 . . . . -171.88(9) ?
    C18 N2 C9 C10 . . . . 81.36(12) ?
    N1 N2 C9 C10 . . . . -103.80(9) ?
    C18 N2 C9 C8 . . . . -157.18(10) ?
    N1 N2 C9 C8 . . . . 17.65(10) ?
    C7 C8 C9 N2 . . . . -16.35(9) ?
    C7 C8 C9 C10 . . . . 101.64(9) ?
    N2 C9 C10 C11 . . . . 82.45(11) ?
    C8 C9 C10 C11 . . . . -29.71(13) ?
    N2 C9 C10 C15 . . . . -94.19(11) ?
    C8 C9 C10 C15 . . . . 153.64(9) ?
    C15 C10 C11 C12 . . . . 1.39(16) ?
    C9 C10 C11 C12 . . . . -175.37(10) ?
    C10 C11 C12 C13 . . . . 0.81(18) ?
    C17 N3 C13 C14 . . . . -170.94(15) ?
    C16 N3 C13 C14 . . . . 8.9(2) ?
    C17 N3 C13 C12 . . . . 8.4(2) ?
    C16 N3 C13 C12 . . . . -171.79(13) ?
    C11 C12 C13 N3 . . . . 178.51(13) ?
    C11 C12 C13 C14 . . . . -2.16(18) ?
    N3 C13 C14 C15 . . . . -179.34(12) ?
    C12 C13 C14 C15 . . . . 1.33(17) ?
    C13 C14 C15 C10 . . . . 0.88(17) ?
    C11 C10 C15 C14 . . . . -2.23(16) ?
    C9 C10 C15 C14 . . . . 174.59(10) ?
    N1 N2 C18 N4 . . . . 5.51(14) ?
    C9 N2 C18 N4 . . . . -179.96(9) ?
    N1 N2 C18 S1 . . . . -172.28(7) ?
    C9 N2 C18 S1 . . . . 2.25(15) ?
loop_
    _geom_hbond_atom_site_label_D
    _geom_hbond_atom_site_label_H
    _geom_hbond_atom_site_label_A
    _geom_hbond_site_symmetry_A
    _geom_hbond_distance_DH
    _geom_hbond_distance_HA
    _geom_hbond_distance_DA
    _geom_hbond_angle_DHA
    _geom_hbond_publ_flag
    N4 H1N4 S1 2_565 0.84(2) 2.54(2) 3.3679(11) 170.8(17) y
    C5 H5A Cg2 1_655 0.93 2.72 3.5462(12) 149 y
    C16 H16B Cg2 2_566 0.96 2.71 3.6676(18) 154 y
    C17 H17C Cg1 2_656 0.96 2.74 3.5990(19) 149 y
