# Supplementary material for: 3-(4-Bromo­phen­yl)-5-[4-(dimethyl­amino)­phen­yl]-4,5-dihydro-1H-pyrazole-1-carbothio­amide
Source: Acta Crystallogr Sect E Struct Rep Online. 2011 Feb 23;67(Pt 3):o701–2. doi: 10.1107/S1600536811006106 (PMC3052174; doi:10.1107/S1600536811006106)
Supplement: Supplementary file 2 [file e-67-0o701-Isup2.hkl]

# 
# h,k,l, Fc-squared, Fo-squared, sigma(Fo-squared) and status flag 
# 
data_I
_shelx_title ' py5 in P-1  (100K)' 
_shelx_refln_list_code          4 
_shelx_F_calc_maximum      173.59 
_exptl_crystal_F_000       412.00 
_reflns_d_resolution_high  0.6179 
 
loop_ 
 _symmetry_equiv_pos_as_xyz 
 'x, y, z' 
 '-x, -y, -z' 
 
_cell_length_a     6.9153 
_cell_length_b     9.5122 
_cell_length_c    15.1545 
_cell_angle_alpha  72.196 
_cell_angle_beta   80.941 
_cell_angle_gamma  69.845 
 
_shelx_F_squared_multiplier     1.000 
 
loop_ 
 _refln_index_h 
 _refln_index_k 
 _refln_index_l 
 _refln_F_squared_calc 
 _refln_F_squared_meas 
 _refln_F_squared_sigma 
 _refln_observed_status 
   1   0   0       47.54       47.14      0.67 o 
   2   0   0        6.39        5.13      0.64 o 
   3   0   0     8504.33     8983.67     98.34 o 
   4   0   0     1712.85     1762.51     17.27 o 
   5   0   0       96.36       94.76      2.37 o 
   6   0   0       53.88       60.50      3.23 o 
   7   0   0      606.85      575.25     13.37 o 
   8   0   0      146.64      151.94      6.45 o 
   9   0   0      109.92      108.58      7.04 o 
  10   0   0       38.33       39.98      6.84 o 
 -10   1   0      110.19      118.99      7.27 o 
  -9   1   0       70.56       71.47      4.87 o 
  -8   1   0       14.63       16.61      3.76 o 
  -7   1   0       86.69       80.78      4.70 o 
  -6   1   0      670.36      745.79     14.12 o 
  -5   1   0      101.18      104.93      3.00 o 
  -4   1   0        9.99       14.22      1.03 o 
  -3   1   0     1761.44     1826.17     23.07 o 
  -2   1   0     4785.16     4880.42     75.80 o 
  -1   1   0     1249.74     1210.47     12.54 o 
   0   1   0      848.83      842.35     11.26 o 
   1   1   0     1813.99     1877.70     22.99 o 
   2   1   0     4352.69     4343.13     46.79 o 
   3   1   0        7.57        6.05      0.61 o 
   4   1   0      414.87      400.42      4.29 o 
   5   1   0     4710.82     4781.06     43.99 o 
   6   1   0       54.12       54.84      2.69 o 
   7   1   0      631.61      630.63     17.20 o 
   8   1   0      516.57      526.62     12.94 o 
   9   1   0      241.39      247.41      8.69 o 
  10   1   0       62.52       71.80      6.01 o 
  -9   2   0      242.57      256.59      7.95 o 
  -8   2   0      583.51      566.90     11.85 o 
  -7   2   0       10.91       11.36      2.78 o 
  -6   2   0      307.10      291.76      6.97 o 
  -5   2   0     1171.47     1129.98     18.99 o 
  -4   2   0     2755.09     2753.57     33.31 o 
  -3   2   0        2.46        2.00      0.98 o 
  -2   2   0       31.98       34.82      1.02 o 
  -1   2   0     5042.28     5056.81    100.12 o 
   0   2   0      492.93      484.80      7.90 o 
   1   2   0     1466.51     1470.63     18.22 o 
   2   2   0      354.84      364.39      4.30 o 
   3   2   0     2956.20     3006.45     26.06 o 
   4   2   0       86.24       81.60      1.31 o 
   5   2   0      287.36      281.79      3.37 o 
   6   2   0      137.71      141.64      3.21 o 
   7   2   0     1228.77     1234.84     24.85 o 
   8   2   0       24.87       24.85      5.08 o 
   9   2   0        6.19        5.62      6.00 o 
  10   2   0      326.49      351.30      7.32 o 
  -9   3   0       13.63       19.82      2.52 o 
  -8   3   0       95.02       97.05      6.60 o 
  -7   3   0      590.75      578.44     11.77 o 
  -6   3   0      671.06      641.39     12.18 o 
  -5   3   0       19.24       27.20      2.52 o 
  -4   3   0      429.54      399.03      6.05 o 
  -3   3   0     1256.81     1150.58     12.60 o 
  -2   3   0      405.48      465.39      5.54 o 
  -1   3   0      324.46      337.84      4.74 o 
   0   3   0     1211.94     1210.75     17.50 o 
   1   3   0      424.38      403.46      4.38 o 
   2   3   0      252.80      240.20      2.58 o 
   3   3   0      428.87      424.77      4.43 o 
   4   3   0     1091.78     1071.15     10.12 o 
   5   3   0      328.05      368.22      4.14 o 
   6   3   0      915.62      902.10     10.31 o 
   7   3   0      113.24      112.77      5.23 o 
   8   3   0      639.22      659.52     16.76 o 
   9   3   0      148.74      161.96      4.99 o 
  10   3   0       31.94       30.89      3.15 o 
  -9   4   0      517.78      524.84      9.74 o 
  -8   4   0      402.81      399.45      7.36 o 
  -7   4   0      234.53      228.19      4.93 o 
  -6   4   0      276.47      264.43      5.09 o 
  -5   4   0     1759.41     1696.90     26.17 o 
  -4   4   0      175.29      135.19      3.32 o 
  -3   4   0      387.07      399.63      4.82 o 
  -2   4   0     2601.27     2499.47     26.98 o 
  -1   4   0     2855.99     2917.81     31.28 o 
   0   4   0      541.39      507.03      5.44 o 
   1   4   0     2842.45     2991.40     30.00 o 
   2   4   0     3492.21     3670.80     33.66 o 
   3   4   0      291.67      326.41      3.66 o 
   4   4   0      265.20      229.72      2.84 o 
   5   4   0      180.32      182.75      2.65 o 
   6   4   0      183.51      183.11      3.44 o 
   7   4   0        7.12        8.54      1.68 o 
   8   4   0      133.82      139.27      4.55 o 
   9   4   0      234.28      242.76     15.77 o 
  10   4   0      115.21      117.73      5.20 o 
  11   4   0       86.80       92.55      7.43 o 
  -8   5   0      132.40      133.99      4.48 o 
  -7   5   0       62.82       53.42      3.21 o 
  -6   5   0      191.52      190.16      4.46 o 
  -5   5   0      226.16      213.86      5.00 o 
  -4   5   0      635.82      656.13     11.78 o 
  -3   5   0      215.68      226.98      4.13 o 
  -2   5   0      331.52      328.36      4.81 o 
  -1   5   0     1379.05     1379.01     14.16 o 
   0   5   0     1554.04     1561.32     14.78 o 
   1   5   0       55.25       44.89      1.18 o 
   2   5   0     1091.40     1052.38     10.81 o 
   3   5   0     1427.98     1487.86     13.03 o 
   4   5   0      627.61      673.06      6.92 o 
   5   5   0     2025.83     2073.03     23.81 o 
   6   5   0     1319.89     1338.82     18.31 o 
   7   5   0      561.23      571.08      9.89 o 
   8   5   0      232.67      220.52      6.07 o 
   9   5   0      526.55      524.83     11.48 o 
  10   5   0       39.41       40.00      7.47 o 
  11   5   0       49.37       55.93      4.26 o 
  -8   6   0      310.06      326.46      7.04 o 
  -7   6   0       86.61       91.48      5.91 o 
  -6   6   0      260.04      230.41      6.75 o 
  -5   6   0       12.67       15.38      3.74 o 
  -4   6   0      628.21      604.83     10.70 o 
  -3   6   0       21.17       20.67      2.79 o 
  -2   6   0      741.09      737.91     12.01 o 
  -1   6   0      140.26      120.56      2.34 o 
   0   6   0      255.18      226.84      2.98 o 
   1   6   0      310.89      263.23      3.37 o 
   2   6   0      279.37      298.30      5.38 o 
   3   6   0      839.95      801.60      8.53 o 
   4   6   0      694.16      698.43      7.71 o 
   5   6   0      512.96      504.57      7.85 o 
   6   6   0       90.24       84.10      2.83 o 
   7   6   0      489.43      483.41     12.95 o 
   8   6   0      279.29      278.26      6.25 o 
   9   6   0      148.31      147.77      8.66 o 
  10   6   0      359.69      349.56      9.09 o 
  -7   7   0       75.99       75.97      4.14 o 
  -6   7   0       47.35       40.32      3.23 o 
  -5   7   0       45.56       48.25      7.76 o 
  -4   7   0      224.90      215.74      6.23 o 
  -3   7   0      829.85      862.51     16.95 o 
  -2   7   0       91.05       89.47      3.31 o 
  -1   7   0      308.15      289.47      4.25 o 
   0   7   0       60.77       68.23      1.74 o 
   1   7   0     1557.07     1532.06     16.97 o 
   2   7   0      216.90      201.86      2.66 o 
   3   7   0      328.92      343.13      4.53 o 
   4   7   0     1084.43     1111.25     13.77 o 
   5   7   0     1042.65     1039.87     13.16 o 
   6   7   0       68.10       72.58      2.86 o 
   7   7   0        0.08       -0.09      2.12 o 
   8   7   0      521.08      520.38      9.85 o 
   9   7   0       51.42       51.72      7.76 o 
  10   7   0       58.78       56.79      4.36 o 
  -6   8   0       87.18       90.22      4.45 o 
  -5   8   0      533.21      527.62     12.16 o 
  -4   8   0       17.51       14.10      2.98 o 
  -3   8   0      190.66      181.33     10.21 o 
  -2   8   0       45.88       40.30      4.22 o 
  -1   8   0      295.21      302.82      5.39 o 
   0   8   0      339.32      351.47      4.59 o 
   1   8   0      337.20      356.11      5.85 o 
   2   8   0      664.93      648.73     10.82 o 
   3   8   0     1226.48     1255.60     16.69 o 
   4   8   0      164.95      161.37      3.17 o 
   5   8   0       45.12       47.70      2.40 o 
   6   8   0      631.67      599.77     15.38 o 
   7   8   0      101.94       97.78      4.08 o 
   8   8   0       34.16       28.46      3.01 o 
   9   8   0       98.77      107.34      9.67 o 
  10   8   0       41.80       39.55      4.21 o 
  -6   9   0       66.75       61.90      4.26 o 
  -5   9   0       20.17       35.22     18.85 o 
  -4   9   0      337.96      312.59      8.56 o 
  -3   9   0      506.11      524.00     11.89 o 
  -2   9   0       15.36       16.60      2.95 o 
  -1   9   0       25.20       30.85      2.47 o 
   0   9   0     2309.44     2285.42     29.91 o 
   1   9   0      359.63      331.18      5.45 o 
   2   9   0       42.07       41.31      2.34 o 
   3   9   0       58.92       57.13      2.23 o 
   4   9   0     1598.98     1552.91     20.45 o 
   5   9   0      125.15      127.92      4.36 o 
   6   9   0       96.84       90.76      3.99 o 
   7   9   0      378.38      375.40      8.17 o 
   8   9   0      337.34      322.38      7.65 o 
   9   9   0       15.94       12.15      3.27 o 
  10   9   0       17.04       18.58      4.04 o 
  -5  10   0       66.61       58.74      4.89 o 
  -4  10   0       45.43       50.48      4.61 o 
  -3  10   0       99.20       91.99      5.10 o 
  -2  10   0      685.86      655.73     14.26 o 
  -1  10   0      135.39      136.15      4.05 o 
   0  10   0        0.34        4.48      2.05 o 
   1  10   0      227.28      232.52      4.33 o 
   2  10   0      773.85      751.90     11.63 o 
   3  10   0       12.55       11.35      2.12 o 
   4  10   0       68.99       71.64      2.81 o 
   5  10   0     1020.39     1028.45     14.91 o 
   6  10   0        8.25       11.13      2.46 o 
   7  10   0        4.87        1.89      2.90 o 
   8  10   0      110.52      104.66      4.86 o 
   9  10   0      132.69      118.62     11.33 o 
  10  10   0        1.41       -2.86      3.93 o 
  -4  11   0      235.77      236.84      8.24 o 
  -3  11   0       14.58       11.54      7.82 o 
  -2  11   0        6.90        2.84      3.50 o 
  -1  11   0      402.42      398.78      8.39 o 
   0  11   0      189.94      199.03      5.88 o 
   1  11   0       18.78       25.94      3.35 o 
   2  11   0       25.50       23.84      2.49 o 
   3  11   0      500.27      495.51      8.65 o 
   4  11   0        5.90        3.32      1.87 o 
   5  11   0       72.76       74.12      5.98 o 
   6  11   0       91.12       91.38      3.83 o 
   7  11   0      251.51      256.05      6.14 o 
   8  11   0        1.20        0.52      3.34 o 
   9  11   0        1.40        0.83      3.66 o 
  -3  12   0      126.32      125.70      6.63 o 
  -2  12   0        4.88       13.58      3.40 o 
  -1  12   0        2.48        1.57      2.94 o 
   0  12   0       28.01       27.46      3.80 o 
   1  12   0      151.71      158.52      5.92 o 
   2  12   0        1.71        2.72      2.41 o 
   3  12   0        8.72       13.47      2.67 o 
   4  12   0      314.21      316.95     10.90 o 
   5  12   0      112.73      102.08      6.55 o 
   6  12   0       63.38       71.04      5.98 o 
   7  12   0        4.14        3.50      2.92 o 
   8  12   0       43.38       47.48      4.54 o 
  -1  13   0      152.03      159.01      7.75 o 
   0  13   0        3.06        5.01      4.51 o 
   1  13   0        2.03        1.11      3.48 o 
   2  13   0      268.23      269.29      8.43 o 
   3  13   0       63.83       68.62      3.96 o 
   4  13   0       59.28       53.11      6.17 o 
   5  13   0        2.79        1.74      3.27 o 
   6  13   0       97.28       96.68      5.60 o 
   7  13   0       51.31       56.53      5.00 o 
   1  14   0       21.08       16.98      4.20 o 
   2  14   0        1.54       -1.08      3.53 o 
   3  14   0        2.81        5.81      3.83 o 
   4  14   0       29.53       34.57      4.30 o 
   5  14   0       31.47       30.09      5.19 o 
   6  14   0        2.36        0.14      4.10 o 
  -5 -14   1        1.37        0.84      3.20 o 
  -4 -14   1      209.85      223.13      7.18 o 
  -3 -14   1        3.59        7.57      3.79 o 
  -2 -14   1        0.88       -2.16      3.81 o 
  -1 -14   1       55.11       59.30      4.87 o 
  -7 -13   1      143.72      146.18      6.69 o 
  -6 -13   1      159.30      150.63     17.72 o 
  -5 -13   1       16.64       11.90      3.86 o 
  -4 -13   1       91.09       82.07      5.64 o 
  -3 -13   1      156.17      150.21      7.66 o 
  -2 -13   1      146.12      135.39      5.68 o 
  -1 -13   1       23.64       27.24      3.91 o 
   0 -13   1       20.27       20.80      3.90 o 
   1 -13   1       83.24       86.27      6.40 o 
  -8 -12   1      157.07      160.36      5.26 o 
  -7 -12   1        1.79        1.41      3.72 o 
  -6 -12   1       99.34      102.35      6.31 o 
  -5 -12   1      113.93      114.37      5.79 o 
  -4 -12   1      182.11      175.13      5.25 o 
  -3 -12   1      103.97      105.20      4.15 o 
  -2 -12   1       76.21       77.30      3.53 o 
  -1 -12   1       80.04       78.81      4.77 o 
   0 -12   1       50.76       56.28      4.33 o 
   1 -12   1      198.42      208.22      6.16 o 
   2 -12   1       28.94       30.73      4.45 o 
  -9 -11   1      226.08      228.93      7.37 o 
  -8 -11   1       60.44       51.05      4.33 o 
  -7 -11   1      121.06      131.52      4.74 o 
  -6 -11   1       43.00       38.48      3.44 o 
  -5 -11   1       77.48       75.11      4.51 o 
  -4 -11   1        6.09        6.29      2.31 o 
  -3 -11   1      128.31      133.54      5.10 o 
  -2 -11   1       24.28       27.71      2.58 o 
  -1 -11   1      414.74      394.11      8.93 o 
   0 -11   1       80.16       72.63      3.41 o 
   1 -11   1      127.37      128.72      5.27 o 
   2 -11   1      397.81      402.37     10.50 o 
   3 -11   1       40.93       43.41      6.13 o 
   4 -11   1       97.79      100.27      5.97 o 
  -9 -10   1       47.42       46.95      4.20 o 
  -8 -10   1        9.01       11.71      3.47 o 
  -7 -10   1       55.77       55.55      6.17 o 
  -6 -10   1       12.50       13.87      2.41 o 
  -5 -10   1      199.59      187.59      4.84 o 
  -4 -10   1      178.37      187.61      5.19 o 
  -3 -10   1      175.30      172.16      4.45 o 
  -2 -10   1       66.82       64.40      3.35 o 
  -1 -10   1        0.05        0.68      2.65 o 
   0 -10   1       51.84       53.05      5.60 o 
   1 -10   1       88.96       90.43      3.51 o 
   2 -10   1       68.00       62.88      4.35 o 
   3 -10   1       21.23       23.07      4.85 o 
   4 -10   1      273.07      290.11      8.79 o 
   5 -10   1       18.59       21.00      4.43 o 
 -10  -9   1       56.47       58.90      4.94 o 
  -9  -9   1       82.82       73.23      4.41 o 
  -8  -9   1       41.54       42.06      5.00 o 
  -7  -9   1       32.70       31.70      3.25 o 
  -6  -9   1      448.26      433.68      9.23 o 
  -5  -9   1       98.80      102.79      7.60 o 
  -4  -9   1       31.87       29.26      1.91 o 
  -3  -9   1      216.93      210.18      4.75 o 
  -2  -9   1      761.99      729.49     25.01 o 
  -1  -9   1       12.82       13.14      1.59 o 
   0  -9   1      914.81      882.76     12.71 o 
   1  -9   1      298.71      305.66      6.47 o 
   2  -9   1      637.94      656.11     17.47 o 
   3  -9   1       86.16       89.52     15.23 o 
   4  -9   1       10.51       11.93      4.82 o 
   5  -9   1      225.54      225.05      9.95 o 
   6  -9   1      157.57      153.63      6.57 o 
 -10  -8   1        9.73        9.60      3.74 o 
  -9  -8   1       12.47       14.71      3.53 o 
  -8  -8   1      310.75      292.51      7.05 o 
  -7  -8   1       18.65       19.38      2.72 o 
  -6  -8   1       87.21       84.94      4.63 o 
  -5  -8   1      339.94      335.08      7.63 o 
  -4  -8   1      371.32      355.29      5.34 o 
  -3  -8   1       14.09       18.16      1.85 o 
  -2  -8   1        0.69        2.97      1.82 o 
  -1  -8   1     1016.71      991.99     16.26 o 
   0  -8   1      201.54      198.11      5.31 o 
   1  -8   1        7.85        8.74      1.71 o 
   2  -8   1       46.77       41.50      2.77 o 
   3  -8   1      827.61      806.13     16.45 o 
   4  -8   1       24.69       24.07      3.85 o 
   5  -8   1       20.00       21.43      5.14 o 
   6  -8   1      270.82      272.13      8.24 o 
 -10  -7   1      138.71      141.03      6.12 o 
  -9  -7   1      128.56      130.21      5.59 o 
  -8  -7   1       29.27       29.17      2.92 o 
  -7  -7   1      807.08      778.67     13.28 o 
  -6  -7   1      352.61      353.29      7.15 o 
  -5  -7   1        5.06        3.27      1.22 o 
  -4  -7   1       19.96       20.75      2.12 o 
  -3  -7   1     1234.87     1219.89     12.76 o 
  -2  -7   1      570.17      585.36      8.41 o 
  -1  -7   1       23.45       24.66      1.23 o 
   0  -7   1      407.08      391.60      4.91 o 
   1  -7   1     2732.40     2617.62     33.72 o 
   2  -7   1        2.69        3.29      1.79 o 
   3  -7   1       88.68       83.65      3.97 o 
   4  -7   1     1130.04     1130.51     21.87 o 
   5  -7   1      337.61      310.51     21.94 o 
   6  -7   1       21.24       22.89      3.38 o 
   7  -7   1       60.04       72.78      6.83 o 
 -10  -6   1       38.71       35.64      3.82 o 
  -9  -6   1      295.95      285.82      7.88 o 
  -8  -6   1       11.02       12.92      2.35 o 
  -7  -6   1       74.30       71.58      3.94 o 
  -6  -6   1      160.56      150.77      4.19 o 
  -5  -6   1      694.20      632.65     20.47 o 
  -4  -6   1      112.57      117.66      3.24 o 
  -3  -6   1       22.15       25.67      1.11 o 
  -2  -6   1     2802.70     2837.00     28.20 o 
  -1  -6   1      730.52      682.89      7.41 o 
   0  -6   1      169.74      190.91      2.75 o 
   1  -6   1      298.99      306.09      4.24 o 
   2  -6   1     2101.46     2063.02     30.56 o 
   3  -6   1      656.97      622.92     31.39 o 
   4  -6   1       76.22       67.83      3.51 o 
   5  -6   1      225.48      212.09      6.14 o 
   6  -6   1     1274.38     1325.67     21.55 o 
   7  -6   1      144.85      155.07      6.10 o 
   8  -6   1       45.12       44.55      4.18 o 
 -10  -5   1       26.83       23.68      3.38 o 
  -9  -5   1       24.78       24.83      4.88 o 
  -8  -5   1        6.86        6.99      2.47 o 
  -7  -5   1     1190.27     1173.00     21.97 o 
  -6  -5   1       10.95       11.74      1.60 o 
  -5  -5   1       29.49       32.15      1.42 o 
  -4  -5   1     2092.97     2116.73     22.96 o 
  -3  -5   1      806.71      766.56      7.30 o 
  -2  -5   1       16.89       16.80      0.81 o 
  -1  -5   1       35.55       33.02      1.03 o 
   0  -5   1     6311.76     6396.79     62.63 o 
   1  -5   1      396.98      440.41      5.10 o 
   2  -5   1       88.80       76.04      3.36 o 
   3  -5   1     1675.02     1636.68     19.89 o 
   4  -5   1      374.90      408.82      7.50 o 
   5  -5   1       42.07       41.45      2.40 o 
   6  -5   1       29.01       28.48      2.23 o 
   7  -5   1       82.65       80.68      3.58 o 
   8  -5   1       45.60       49.27      3.12 o 
 -10  -4   1      245.55      242.71      7.03 o 
  -9  -4   1       84.36       90.83      4.33 o 
  -8  -4   1      113.97      122.15      4.49 o 
  -7  -4   1      264.78      268.55      8.24 o 
  -6  -4   1     1150.55     1164.78     14.54 o 
  -5  -4   1        3.92        5.04      0.95 o 
  -4  -4   1      367.42      365.89      5.46 o 
  -3  -4   1     1590.55     1584.83     23.05 o 
  -2  -4   1     3660.70     3891.80     36.08 o 
  -1  -4   1       14.82       14.92      0.62 o 
   0  -4   1      186.58      259.64      3.35 o 
   1  -4   1     3474.38     3596.65     35.61 o 
   2  -4   1      429.28      426.56      5.30 o 
   3  -4   1       53.24       58.19      1.55 o 
   4  -4   1      270.40      293.60      4.87 o 
   5  -4   1     1563.17     1514.03     23.48 o 
   6  -4   1       23.14       22.84      1.90 o 
   7  -4   1      300.65      300.57      6.58 o 
   8  -4   1      282.28      283.57      8.30 o 
   9  -4   1      249.34      259.96      6.06 o 
 -10  -3   1        4.92        4.06      3.05 o 
  -9  -3   1      404.95      424.46      9.52 o 
  -8  -3   1     1278.42     1269.93     23.58 o 
  -7  -3   1      242.94      231.32      5.57 o 
  -6  -3   1     2992.44     3116.61     36.78 o 
  -5  -3   1     1128.10     1167.54     13.16 o 
  -4  -3   1     2627.17     2754.36     25.90 o 
  -3  -3   1     1940.37     2078.31     25.80 o 
  -2  -3   1       75.34       75.82      1.10 o 
  -1  -3   1      961.23      927.00      8.49 o 
   0  -3   1       14.86       19.97      1.28 o 
   1  -3   1      611.38      622.30      7.40 o 
   2  -3   1      512.56      503.31      5.22 o 
   3  -3   1     1094.55     1102.73     10.89 o 
   4  -3   1      132.83      130.65      3.52 o 
   5  -3   1      143.42      141.79      5.81 o 
   6  -3   1      594.75      625.21     10.97 o 
   7  -3   1      268.29      267.17      7.21 o 
   8  -3   1       78.82       75.22      4.14 o 
   9  -3   1        6.54        9.00      3.66 o 
 -10  -2   1      377.51      388.78     15.26 o 
  -9  -2   1       66.12       70.72      3.57 o 
  -8  -2   1      225.24      232.21      7.56 o 
  -7  -2   1     1329.18     1336.84     22.39 o 
  -6  -2   1      779.59      777.92     11.72 o 
  -5  -2   1      622.98      661.83      6.85 o 
  -4  -2   1      954.55     1001.76      9.67 o 
  -3  -2   1     3952.82     4089.51     36.83 o 
  -2  -2   1      848.43      922.59     11.86 o 
  -1  -2   1    16106.25    15285.68    196.14 o 
   0  -2   1     1214.20     1213.71     18.68 o 
   1  -2   1      568.17      605.20     13.65 o 
   2  -2   1     3655.79     3978.37     37.56 o 
   3  -2   1      462.26      448.81      4.64 o 
   4  -2   1     1512.36     1479.85     16.88 o 
   5  -2   1      422.89      384.70      6.86 o 
   6  -2   1      879.52      783.16     12.90 o 
   7  -2   1       81.30       86.74      4.31 o 
   8  -2   1      304.14      300.48      8.09 o 
   9  -2   1      313.60      310.12     11.18 o 
 -10  -1   1       48.40       58.64      3.31 o 
  -9  -1   1      256.92      256.01      9.91 o 
  -8  -1   1      172.62      175.14      5.39 o 
  -7  -1   1      139.27      141.77      5.54 o 
  -6  -1   1       30.64       33.60      2.52 o 
  -5  -1   1     1297.28     1300.76     12.55 o 
  -4  -1   1      472.34      481.98      6.42 o 
  -3  -1   1     1189.87     1238.00     13.29 o 
  -2  -1   1     1981.69     1985.71     24.17 o 
  -1  -1   1       68.62       60.40      1.82 o 
   0  -1   1      208.15      206.22      5.32 o 
   1  -1   1     1287.41     1222.57     15.01 o 
   2  -1   1     1669.84     1711.83     17.94 o 
   3  -1   1      217.96      303.22      4.47 o 
   4  -1   1     1369.39     1335.20     13.10 o 
   5  -1   1       58.92       58.07      1.73 o 
   6  -1   1       72.94       78.03      3.72 o 
   7  -1   1      944.33      870.52     18.70 o 
   8  -1   1       94.48       95.20      4.73 o 
   9  -1   1      292.32      295.62      8.14 o 
  10  -1   1        0.24       -1.04      4.08 o 
 -10   0   1       35.03       42.94      5.57 o 
  -9   0   1       90.56       88.60      3.56 o 
  -8   0   1       71.94       61.39      4.75 o 
  -7   0   1      369.12      349.49     19.38 o 
  -6   0   1      956.87      908.75     22.11 o 
  -5   0   1      691.28      684.08      9.14 o 
  -4   0   1     1613.30     1535.46     16.14 o 
  -3   0   1      690.01      715.24      9.31 o 
  -2   0   1     1064.25     1086.11     14.85 o 
  -1   0   1     1220.67     1037.71     78.57 o 
   1   0   1     2420.85     2415.65     25.75 o 
   2   0   1     3947.59     4037.18     39.31 o 
   3   0   1       32.82       25.81      0.81 o 
   4   0   1      352.82      381.14      4.16 o 
   5   0   1     1032.88     1056.29     12.70 o 
   6   0   1     1492.93     1421.92     34.39 o 
   7   0   1      431.97      425.07     10.58 o 
   8   0   1        0.98       -1.98      4.00 o 
   9   0   1      650.69      654.44     15.84 o 
  10   0   1       85.04       86.43      5.45 o 
 -10   1   1       68.53       63.31      5.27 o 
  -9   1   1       25.06       22.02      3.99 o 
  -8   1   1      681.41      690.70     11.50 o 
  -7   1   1      391.45      374.38     12.21 o 
  -6   1   1      738.01      687.30     14.94 o 
  -5   1   1      128.64      130.85      3.37 o 
  -4   1   1     1110.02     1100.80     12.67 o 
  -3   1   1       21.30       30.87      1.24 o 
  -2   1   1     1139.37     1129.75     14.47 o 
  -1   1   1      268.96      308.60      4.71 o 
   0   1   1       42.25       53.43      1.10 o 
   1   1   1       10.34       11.87      0.77 o 
   2   1   1      385.25      394.63      3.89 o 
   3   1   1     6042.19     6213.37     51.38 o 
   4   1   1      945.72      999.17      9.66 o 
   5   1   1     1238.37     1244.29     12.77 o 
   6   1   1      397.87      441.57      5.70 o 
   7   1   1     1571.55     1532.75     30.26 o 
   8   1   1      206.62      203.33     14.54 o 
   9   1   1       13.08       27.92      6.53 o 
  10   1   1      389.70      411.63     20.54 o 
  -9   2   1      175.62      168.43      6.80 o 
  -8   2   1      790.77      778.93     15.04 o 
  -7   2   1      276.28      268.90      7.05 o 
  -6   2   1      930.86      944.75     19.84 o 
  -5   2   1      606.01      554.30     10.35 o 
  -4   2   1      226.86      222.90      4.99 o 
  -3   2   1     5325.08     5531.08     76.39 o 
  -2   2   1     2330.24     2395.90     27.29 o 
  -1   2   1       12.48       15.12      0.84 o 
   0   2   1     6518.33     6474.70    103.11 o 
   1   2   1    12047.22    11883.97    249.90 o 
   2   2   1      164.15      156.41      1.84 o 
   3   2   1      386.66      412.33      3.93 o 
   4   2   1      414.87      420.37      3.95 o 
   5   2   1     1465.17     1455.83     13.91 o 
   6   2   1      584.27      616.68      8.05 o 
   7   2   1        2.81        3.02      2.41 o 
   8   2   1      672.74      684.00     15.52 o 
   9   2   1      377.03      376.26     10.82 o 
  10   2   1        1.07       -2.51      4.04 o 
  -9   3   1       89.98       95.04      4.39 o 
  -8   3   1        9.63        5.68      3.29 o 
  -7   3   1       36.68       37.30      3.58 o 
  -6   3   1        1.69        4.15      2.41 o 
  -5   3   1      439.20      531.11     10.22 o 
  -4   3   1      216.90      216.39      6.05 o 
  -3   3   1      558.05      512.20      6.08 o 
  -2   3   1     3478.90     3854.12     39.01 o 
  -1   3   1     5885.79     5957.32     67.43 o 
   0   3   1       88.05       93.68      2.11 o 
   1   3   1       14.70       15.78      0.70 o 
   2   3   1     7952.30     7965.08     79.61 o 
   3   3   1     1844.50     2009.63     17.73 o 
   4   3   1       75.78       85.03      1.52 o 
   5   3   1      622.21      639.88      6.21 o 
   6   3   1     2952.25     2953.34     30.49 o 
   7   3   1       38.12       42.44      2.83 o 
   8   3   1       33.75       36.72      3.96 o 
   9   3   1      223.94      209.53     11.91 o 
  10   3   1      275.31      280.50     14.39 o 
  11   3   1        0.58       -0.19      2.82 o 
  -9   4   1        1.54        3.32      2.63 o 
  -8   4   1       15.55       20.24      2.51 o 
  -7   4   1      924.46      924.44     13.63 o 
  -6   4   1       60.07       65.70      3.13 o 
  -5   4   1       48.70       42.65      4.38 o 
  -4   4   1     1932.92     1846.98     33.13 o 
  -3   4   1     1751.65     1785.95     19.70 o 
  -2   4   1       28.54       39.88      1.13 o 
  -1   4   1        6.62       12.64      0.86 o 
   0   4   1     3487.33     3475.73     33.98 o 
   1   4   1      568.10      566.13      6.07 o 
   2   4   1      153.96      179.18      2.02 o 
   3   4   1      695.64      678.09      9.48 o 
   4   4   1     2031.17     2016.33     19.32 o 
   5   4   1        4.62        6.17      0.69 o 
   6   4   1       15.11       16.68      1.36 o 
   7   4   1      430.65      459.42     13.18 o 
   8   4   1      485.44      487.92     10.13 o 
   9   4   1       19.95       20.15      2.49 o 
  10   4   1        3.92        1.93      4.26 o 
  11   4   1      214.34      227.46      6.92 o 
  -8   5   1        2.17        5.58      2.71 o 
  -7   5   1        4.08        7.15      2.23 o 
  -6   5   1      708.73      718.07     11.00 o 
  -5   5   1      503.75      468.38     20.99 o 
  -4   5   1       36.14       28.49      2.43 o 
  -3   5   1      269.78      239.19      4.40 o 
  -2   5   1     4052.14     3890.91     39.15 o 
  -1   5   1        4.76        9.38      1.15 o 
   0   5   1       23.79       26.68      0.87 o 
   1   5   1     4757.24     4800.97    101.80 o 
   2   5   1     2097.12     2070.00     18.28 o 
   3   5   1      772.30      780.01      7.51 o 
   4   5   1        9.64       16.02      0.81 o 
   5   5   1     2501.44     2526.74     25.68 o 
   6   5   1       11.65       14.49      1.49 o 
   7   5   1        0.79        1.62      1.66 o 
   8   5   1      152.70      147.58      4.20 o 
   9   5   1      323.75      314.29      7.83 o 
  10   5   1        0.24        1.87      2.76 o 
  11   5   1       12.65       13.98      3.36 o 
  -8   6   1      418.86      430.63      9.47 o 
  -7   6   1      280.41      291.53      6.25 o 
  -6   6   1       29.46       32.40      2.61 o 
  -5   6   1      435.90      460.18     10.33 o 
  -4   6   1     1184.18     1121.67     18.11 o 
  -3   6   1       47.31       38.57      2.51 o 
  -2   6   1      268.31      264.16      4.29 o 
  -1   6   1     1848.12     1800.49     19.66 o 
   0   6   1     1227.54     1270.26     12.25 o 
   1   6   1       50.31       50.85      2.19 o 
   2   6   1      567.00      633.37      6.49 o 
   3   6   1     1956.55     1884.29     16.28 o 
   4   6   1        9.68        9.06      0.83 o 
   5   6   1       12.57       22.60      3.33 o 
   6   6   1      521.23      480.08     14.61 o 
   7   6   1      572.14      557.55     11.59 o 
   8   6   1        8.21       10.16      2.25 o 
   9   6   1        9.98       12.47      2.88 o 
  10   6   1      210.30      216.02      6.69 o 
  11   6   1       12.05        7.03     10.48 o 
  -7   7   1      305.14      293.86      9.65 o 
  -6   7   1       77.20       73.63      3.71 o 
  -5   7   1       15.39        7.77      6.41 o 
  -4   7   1      245.35      250.26      6.78 o 
  -3   7   1      901.98      928.10     18.12 o 
  -2   7   1      884.96      873.18     13.92 o 
  -1   7   1     1523.77     1533.22     17.05 o 
   0   7   1      512.04      509.36      5.50 o 
   1   7   1     2695.70     2690.98     26.76 o 
   2   7   1      582.46      602.14      6.11 o 
   3   7   1      230.67      221.14      3.06 o 
   4   7   1     1038.02     1036.87     14.24 o 
   5   7   1      511.73      499.66      8.54 o 
   6   7   1      261.71      235.94      4.75 o 
   7   7   1       67.11       66.86      4.13 o 
   8   7   1      400.96      352.22     31.51 o 
   9   7   1        0.54        2.21      2.61 o 
  10   7   1       51.64       62.71      6.34 o 
  -6   8   1       36.44       43.41      6.07 o 
  -5   8   1      483.96      480.19     11.24 o 
  -4   8   1       13.58       14.63      3.03 o 
  -3   8   1      153.21      140.56      5.25 o 
  -2   8   1      293.91      295.47     12.24 o 
  -1   8   1       81.06       94.56      3.99 o 
   0   8   1        9.40        8.84      1.10 o 
   1   8   1       65.23       63.29      1.79 o 
   2   8   1      477.33      460.00      5.83 o 
   3   8   1      300.96      310.10      4.77 o 
   4   8   1      141.51      136.35      3.55 o 
   5   8   1       75.13       74.83      2.94 o 
   6   8   1      289.10      290.45      6.51 o 
   7   8   1      162.48      157.37      5.28 o 
   8   8   1       53.48       48.12      3.33 o 
   9   8   1      109.97      108.05      6.21 o 
  10   8   1       78.65       72.85      5.24 o 
  -6   9   1       43.57       52.76      5.12 o 
  -5   9   1      106.30      108.52      6.91 o 
  -4   9   1      290.61      284.95     15.97 o 
  -3   9   1      329.72      322.03      8.50 o 
  -2   9   1      548.77      536.30     18.44 o 
  -1   9   1      152.81      153.15      4.48 o 
   0   9   1      937.75      905.46     12.86 o 
   1   9   1       61.79       52.64      2.48 o 
   2   9   1      301.48      302.57      6.40 o 
   3   9   1       94.84       98.24      3.02 o 
   4   9   1       12.86       13.47      1.85 o 
   5   9   1       12.38       14.25      2.09 o 
   6   9   1      151.76      155.10      7.79 o 
   7   9   1       87.91       86.45      4.14 o 
   8   9   1      142.44      134.49      5.43 o 
   9   9   1      113.16      114.02      7.96 o 
  10   9   1      136.46      132.43      8.34 o 
  -5  10   1       81.77       82.00      5.39 o 
  -4  10   1       54.00       51.51      4.58 o 
  -3  10   1       40.04       35.62      4.04 o 
  -2  10   1      691.47      681.87     14.77 o 
  -1  10   1        0.71        0.47      2.20 o 
   0  10   1       85.66       83.59      3.20 o 
   1  10   1      429.33      432.67      7.45 o 
   2  10   1       66.34       55.01      6.32 o 
   3  10   1      676.31      637.69     10.15 o 
   4  10   1      502.43      510.45      7.32 o 
   5  10   1       69.75       70.97      4.00 o 
   6  10   1       37.20       36.23      2.97 o 
   7  10   1      517.69      488.27      9.94 o 
   8  10   1        6.99        1.59      2.94 o 
   9  10   1       46.57       48.88      6.12 o 
  10  10   1       29.06       32.39      3.98 o 
  -4  11   1      176.59      178.03      7.35 o 
  -3  11   1       44.48       43.89      8.13 o 
  -2  11   1       47.05       49.36      4.50 o 
  -1  11   1      202.08      211.92      5.73 o 
   0  11   1       84.17       88.09      3.53 o 
   1  11   1     1036.69      986.55     23.17 o 
   2  11   1      215.54      213.59      5.43 o 
   3  11   1      487.64      478.33      9.34 o 
   4  11   1       74.99       76.35      3.32 o 
   5  11   1      469.69      469.72      8.29 o 
   6  11   1      425.71      421.35      7.77 o 
   7  11   1       55.41       54.81      3.40 o 
   8  11   1      176.70      179.23      6.15 o 
   9  11   1      125.75      114.35      5.40 o 
  -3  12   1       56.50       53.92      5.12 o 
  -2  12   1      157.87      154.28      8.35 o 
  -1  12   1      228.40      232.55      6.51 o 
   0  12   1       25.21       23.66      3.62 o 
   1  12   1       72.47       66.76      4.26 o 
   2  12   1      131.19      136.60      4.35 o 
   3  12   1      257.74      257.30      6.47 o 
   4  12   1       34.06       31.96      3.21 o 
   5  12   1       14.46       15.37      3.65 o 
   6  12   1      633.46      650.98     17.24 o 
   7  12   1        5.36        3.24      3.44 o 
   8  12   1        1.33       -1.89      3.46 o 
   9  12   1       90.91       88.42      5.29 o 
  -1  13   1       15.85       12.89      5.00 o 
   0  13   1      160.69      158.71      7.40 o 
   1  13   1       98.37       94.03      5.55 o 
   2  13   1       10.62        9.60      3.50 o 
   3  13   1       48.05       47.42      3.58 o 
   4  13   1      154.37      160.71      6.32 o 
   5  13   1        5.39        6.65      3.71 o 
   6  13   1        0.71        2.19      3.79 o 
   7  13   1       20.07       22.12      4.30 o 
   8  13   1      115.00      113.25      6.22 o 
   0  14   1        3.85        3.31      4.73 o 
   1  14   1      108.05       99.15     10.91 o 
   2  14   1      230.23      192.75     17.52 o 
   3  14   1       34.37       31.84      3.14 o 
   4  14   1        9.72       13.73      3.81 o 
   5  14   1      280.34      278.28      8.26 o 
   6  14   1       21.61       25.88      7.38 o 
  -5 -14   2       33.69       39.11      4.85 o 
  -4 -14   2        1.20        2.24      5.94 o 
  -3 -14   2        1.11        3.29      3.90 o 
  -2 -14   2       46.83       54.76      5.28 o 
  -7 -13   2        1.26       -0.72      4.11 o 
  -6 -13   2       91.30       97.68      7.37 o 
  -5 -13   2       52.10       54.34      4.75 o 
  -4 -13   2       74.57       86.99      7.43 o 
  -3 -13   2        0.53        0.52      2.66 o 
  -2 -13   2        3.31        8.94      3.70 o 
  -1 -13   2      315.77      322.03      8.59 o 
   0 -13   2        5.01        7.61      3.97 o 
   1 -13   2       12.51        4.72      5.69 o 
  -8 -12   2       32.62       22.20      8.83 o 
  -7 -12   2       17.09       18.37      4.20 o 
  -6 -12   2      227.15      224.07      7.33 o 
  -5 -12   2        3.18        5.32      3.94 o 
  -4 -12   2        7.15        6.88      2.64 o 
  -3 -12   2      354.01      354.60      7.17 o 
  -2 -12   2       15.38       14.01      5.76 o 
  -1 -12   2       10.09       10.63      3.68 o 
   0 -12   2      231.88      229.27      7.45 o 
   1 -12   2      279.13      282.26      9.77 o 
   2 -12   2        4.37        7.27      3.98 o 
  -9 -11   2       99.61      109.52      5.52 o 
  -8 -11   2        4.23        3.78      3.19 o 
  -7 -11   2       38.24       29.43      3.21 o 
  -6 -11   2       94.75       87.82      5.47 o 
  -5 -11   2      208.86      202.92      6.66 o 
  -4 -11   2        7.79       10.19      2.47 o 
  -3 -11   2       18.25       20.19      2.64 o 
  -2 -11   2      213.47      208.88      5.07 o 
  -1 -11   2      779.17      735.08     13.86 o 
   0 -11   2       22.49       26.02      2.77 o 
   1 -11   2       27.28       27.43      2.89 o 
   2 -11   2      491.49      486.16     12.00 o 
   3 -11   2       43.30       38.60      4.49 o 
  -9 -10   2        5.07        0.58      3.68 o 
  -8 -10   2       70.60       69.64     10.01 o 
  -7 -10   2      180.79      182.71     12.58 o 
  -6 -10   2       14.13       16.67      2.65 o 
  -5 -10   2      126.63      127.68      4.17 o 
  -4 -10   2      597.52      597.14      9.88 o 
  -3 -10   2       13.04       13.91      2.27 o 
  -2 -10   2      245.16      239.18      5.32 o 
  -1 -10   2      265.48      264.23      5.36 o 
   0 -10   2      103.87      119.63      4.43 o 
   1 -10   2       96.66       99.13      3.70 o 
   2 -10   2       13.14       16.27      3.57 o 
   3 -10   2       63.41       66.71      4.73 o 
   4 -10   2       96.29       98.75      5.73 o 
   5 -10   2       55.11       51.20      4.85 o 
 -10  -9   2      141.24      148.50      6.82 o 
  -9  -9   2       74.11       79.04      8.83 o 
  -8  -9   2      138.43      141.12      5.29 o 
  -7  -9   2       14.31        9.95      5.39 o 
  -6  -9   2      524.14      539.91     10.06 o 
  -5  -9   2       23.27       22.68      2.35 o 
  -4  -9   2      107.77      112.83      3.09 o 
  -3  -9   2      546.24      542.64      8.95 o 
  -2  -9   2      616.37      587.30      9.42 o 
  -1  -9   2       37.36       34.91      1.91 o 
   0  -9   2      511.62      471.58      7.73 o 
   1  -9   2      232.55      228.92      4.92 o 
   2  -9   2       16.99       15.78      2.71 o 
   3  -9   2      148.27      152.06      6.78 o 
   4  -9   2       50.18       53.71      4.26 o 
   5  -9   2       17.50       15.23      3.87 o 
 -10  -8   2       55.81       50.88      4.59 o 
  -9  -8   2       41.24       39.50      4.18 o 
  -8  -8   2      296.18      288.42      8.97 o 
  -7  -8   2        0.69        4.10      2.75 o 
  -6  -8   2      217.47      212.22      4.87 o 
  -5  -8   2      339.01      335.69      6.13 o 
  -4  -8   2      633.02      621.07      8.39 o 
  -3  -8   2      796.06      810.90      9.66 o 
  -2  -8   2       48.68       47.14      2.08 o 
  -1  -8   2      487.05      454.22      5.98 o 
   0  -8   2       22.87       27.33      2.03 o 
   1  -8   2      213.21      202.74      5.10 o 
   2  -8   2      178.79      169.92      4.85 o 
   3  -8   2      180.94      180.42      6.00 o 
   4  -8   2       92.16       96.25      4.87 o 
   5  -8   2      207.47      220.29      7.13 o 
   6  -8   2       25.63       21.06      3.86 o 
 -10  -7   2      121.17      109.59      6.41 o 
  -9  -7   2       13.37       17.32      3.85 o 
  -8  -7   2      105.56       94.31      4.23 o 
  -7  -7   2      365.58      362.23      8.63 o 
  -6  -7   2      809.78      740.92     24.07 o 
  -5  -7   2      781.58      795.40     11.52 o 
  -4  -7   2       36.36       37.07      1.47 o 
  -3  -7   2     1713.37     1669.50     17.16 o 
  -2  -7   2        0.55        0.78      0.86 o 
  -1  -7   2      732.07      748.20      8.80 o 
   0  -7   2      769.43      760.47      8.89 o 
   1  -7   2      626.08      588.37      8.72 o 
   2  -7   2      551.92      551.19     10.09 o 
   3  -7   2      195.52      203.25      5.03 o 
   4  -7   2      248.01      233.37      6.64 o 
   5  -7   2       14.55       13.97      6.63 o 
   6  -7   2       17.67       17.60      3.36 o 
   7  -7   2       90.26       95.88      4.70 o 
 -10  -6   2       83.62       83.63     10.13 o 
  -9  -6   2      135.29      120.31     10.23 o 
  -8  -6   2      109.42       91.85      4.71 o 
  -7  -6   2      289.83      289.70      7.24 o 
  -6  -6   2       17.94       19.79      2.74 o 
  -5  -6   2      207.30      197.67      3.39 o 
  -4  -6   2      543.48      543.29      6.36 o 
  -3  -6   2      373.35      393.30      4.73 o 
  -2  -6   2      647.82      659.90      6.64 o 
  -1  -6   2      309.10      307.59      4.22 o 
   0  -6   2     2036.54     2050.31     22.06 o 
   1  -6   2      222.08      223.60      3.44 o 
   2  -6   2      360.32      354.18      6.67 o 
   3  -6   2        1.74        1.18      1.91 o 
   4  -6   2      872.23      845.07     16.65 o 
   5  -6   2       62.95       66.62      3.58 o 
   6  -6   2      112.70      116.22      5.16 o 
   7  -6   2      577.97      579.33     10.86 o 
   8  -6   2      262.80      266.11      8.06 o 
 -10  -5   2       26.50       19.11      3.54 o 
  -9  -5   2      265.45      264.17      7.46 o 
  -8  -5   2       19.87       24.87      2.94 o 
  -7  -5   2       52.82       45.70      2.62 o 
  -6  -5   2      478.66      486.04      8.45 o 
  -5  -5   2      362.87      364.02      4.98 o 
  -4  -5   2      536.46      491.18      5.71 o 
  -3  -5   2      120.86      123.27      1.89 o 
  -2  -5   2     1063.84     1076.03      9.90 o 
  -1  -5   2      413.36      386.96      4.01 o 
   0  -5   2      185.71      163.38      2.21 o 
   1  -5   2      203.93      181.24      2.65 o 
   2  -5   2     1250.73     1162.42     16.90 o 
   3  -5   2       54.32       52.37      3.40 o 
   4  -5   2        0.30       -1.25      1.47 o 
   5  -5   2     1292.05     1293.02     20.57 o 
   6  -5   2      106.24      109.16      3.88 o 
   7  -5   2       39.02       35.92      2.59 o 
   8  -5   2        6.25        5.86      2.47 o 
 -10  -4   2       27.94       32.61      3.66 o 
  -9  -4   2        0.97       -2.19      3.14 o 
  -8  -4   2      924.75      905.79     19.94 o 
  -7  -4   2       15.89       15.18      2.22 o 
  -6  -4   2      357.16      346.92      5.91 o 
  -5  -4   2      193.21      195.08      3.73 o 
  -4  -4   2      660.73      621.84      6.87 o 
  -3  -4   2       85.80       87.26      1.44 o 
  -2  -4   2      161.51      173.50      2.11 o 
  -1  -4   2     1379.90     1369.43     13.35 o 
   0  -4   2     1278.88     1343.41     12.68 o 
   1  -4   2       76.22      106.19      1.98 o 
   2  -4   2       37.21       37.91      1.30 o 
   3  -4   2     6207.42     6078.97     64.89 o 
   4  -4   2      310.86      285.60      4.84 o 
   5  -4   2       90.70      103.27      3.09 o 
   6  -4   2      512.37      529.77      8.35 o 
   7  -4   2      770.69      768.66     11.56 o 
   8  -4   2        2.04        6.56      2.59 o 
   9  -4   2        1.86        6.17      2.50 o 
 -10  -3   2      144.18      150.51      5.64 o 
  -9  -3   2      138.37      143.16      5.34 o 
  -8  -3   2      499.50      509.33     11.17 o 
  -7  -3   2       11.58        9.02      1.92 o 
  -6  -3   2      672.74      704.51     10.15 o 
  -5  -3   2      736.15      728.95      9.73 o 
  -4  -3   2        2.47        6.32      0.80 o 
  -3  -3   2     1798.07     1684.71     17.30 o 
  -2  -3   2      106.87       78.37      1.69 o 
  -1  -3   2      447.79      502.38      5.17 o 
   0  -3   2     3139.94     3191.86     34.69 o 
   1  -3   2     3053.92     2948.19     39.38 o 
   2  -3   2      813.05      822.92      8.16 o 
   3  -3   2       37.66       41.07      1.07 o 
   4  -3   2      884.63      866.45     10.70 o 
   5  -3   2      263.85      283.22      7.17 o 
   6  -3   2        6.28        6.88      3.11 o 
   7  -3   2       23.55       24.61      3.29 o 
   8  -3   2      413.82      410.47      9.81 o 
   9  -3   2       67.49       73.37      5.25 o 
 -10  -2   2       63.74       68.46      4.11 o 
  -9  -2   2      233.65      250.64      6.80 o 
  -8  -2   2       89.90       83.79      7.34 o 
  -7  -2   2       15.72       17.92      1.92 o 
  -6  -2   2      220.45      222.62      4.07 o 
  -5  -2   2      876.34      886.97     10.43 o 
  -4  -2   2      763.42      804.92      7.26 o 
  -3  -2   2       12.85       18.57      0.77 o 
  -2  -2   2     1248.46     1244.77     13.07 o 
  -1  -2   2    30132.90    26882.93    357.68 o 
   0  -2   2     1304.10     1281.82     23.58 o 
   1  -2   2       64.27       68.55      2.38 o 
   2  -2   2     9187.27     9245.68     87.82 o 
   3  -2   2      789.71      762.66      7.44 o 
   4  -2   2       99.08      106.56      2.12 o 
   5  -2   2      453.79      470.85      6.50 o 
   6  -2   2     1250.69     1224.80     18.90 o 
   7  -2   2       11.44       15.01      2.91 o 
   8  -2   2       62.42       62.60      4.40 o 
   9  -2   2      107.59      111.17      5.73 o 
 -10  -1   2       38.42       42.72      5.51 o 
  -9  -1   2       54.76       63.84      3.41 o 
  -8  -1   2      151.94      160.77      4.30 o 
  -7  -1   2      858.62      881.01     13.88 o 
  -6  -1   2       41.24       37.47      2.93 o 
  -5  -1   2       47.37       45.53      1.56 o 
  -4  -1   2     2739.41     2903.34     25.66 o 
  -3  -1   2     1675.99     1686.68     17.01 o 
  -2  -1   2      651.23      638.17      8.14 o 
  -1  -1   2     1223.94     1282.72     15.66 o 
   0  -1   2     4000.78     3972.79     84.57 o 
   1  -1   2       66.12       54.14      1.38 o 
   2  -1   2      131.21      123.04      1.82 o 
   3  -1   2     2320.22     2454.50     23.52 o 
   4  -1   2     2706.14     2647.69     24.57 o 
   5  -1   2      301.59      303.11      4.14 o 
   6  -1   2      299.41      302.38      7.12 o 
   7  -1   2     1127.31     1151.17     19.37 o 
   8  -1   2       88.15       89.69      4.65 o 
   9  -1   2      110.13      110.31      5.46 o 
  10  -1   2       13.34       17.44      4.30 o 
 -10   0   2      187.19      186.39      8.55 o 
  -9   0   2      776.17      777.03     13.15 o 
  -8   0   2      110.02      124.10      3.79 o 
  -7   0   2      178.61      182.75      7.86 o 
  -6   0   2     2259.21     2254.83     53.29 o 
  -5   0   2      573.73      550.23     12.20 o 
  -4   0   2      250.77      237.07      3.93 o 
  -3   0   2      265.98      279.88      4.13 o 
  -2   0   2     4837.41     4965.63     55.52 o 
  -1   0   2      294.80      319.69      5.64 o 
   0   0   2     1355.52     1401.53     17.29 o 
   1   0   2     8653.28     8390.19    128.15 o 
   2   0   2     3455.95     3569.73     37.82 o 
   3   0   2       51.12       46.19      1.52 o 
   4   0   2     1523.06     1606.70     15.07 o 
   5   0   2     2519.05     2561.32     29.28 o 
   6   0   2       53.05       72.93      2.55 o 
   7   0   2       30.30       31.66      3.33 o 
   8   0   2      164.91      165.93      6.77 o 
   9   0   2      133.69      124.12      5.48 o 
  10   0   2       46.13       47.50      4.73 o 
 -10   1   2       50.09       50.70      5.15 o 
  -9   1   2       14.67       18.28      4.44 o 
  -8   1   2      547.34      527.97     13.28 o 
  -7   1   2       42.52       45.89      2.20 o 
  -6   1   2        4.72       14.61      1.55 o 
  -5   1   2      448.13      466.26      7.75 o 
  -4   1   2     1487.07     1485.27     17.17 o 
  -3   1   2     1846.12     2048.18     23.14 o 
  -2   1   2      631.24      631.82      7.45 o 
  -1   1   2     2967.61     2953.74     41.40 o 
   0   1   2        6.86        6.10      0.87 o 
   1   1   2      198.70      177.92      2.24 o 
   2   1   2      917.00      961.66      8.84 o 
   3   1   2     2397.20     2480.49     21.56 o 
   4   1   2       94.31      129.64      1.75 o 
   5   1   2      445.97      421.11      4.94 o 
   6   1   2      126.41      127.45      4.38 o 
   7   1   2      430.24      438.67     10.59 o 
   8   1   2      305.27      306.55      8.81 o 
   9   1   2       96.10       97.85      5.86 o 
  10   1   2      273.52      289.39      9.85 o 
  -9   2   2       21.77       22.85      4.22 o 
  -8   2   2      220.72      227.32      7.07 o 
  -7   2   2      525.32      450.60     61.41 o 
  -6   2   2      951.27      844.16     24.16 o 
  -5   2   2     1374.75     1171.09     23.32 o 
  -4   2   2      654.29      672.17      8.68 o 
  -3   2   2     1612.02     1583.85     16.86 o 
  -2   2   2     3168.10     3527.01     40.07 o 
  -1   2   2     2495.44     2556.49     35.41 o 
   0   2   2       22.93       22.45      0.71 o 
   1   2   2    17477.26    16283.48    349.20 o 
   2   2   2     1250.12     1230.09     11.81 o 
   3   2   2       14.95       22.67      0.56 o 
   4   2   2      977.55      986.75      8.54 o 
   5   2   2       19.86       24.56      0.97 o 
   6   2   2       10.19       16.04      1.43 o 
   7   2   2      168.17      172.18      4.75 o 
   8   2   2      445.18      462.99     11.45 o 
   9   2   2       23.16       28.14      4.19 o 
  10   2   2       51.67       50.42      5.29 o 
  -9   3   2      390.04      408.87      8.77 o 
  -8   3   2       13.44       16.79      2.98 o 
  -7   3   2      407.74      414.68     11.40 o 
  -6   3   2      413.81      368.55     10.17 o 
  -5   3   2     1286.97     1262.40     21.09 o 
  -4   3   2       72.21       58.94      2.19 o 
  -3   3   2      813.87      818.08     10.16 o 
  -2   3   2     1061.71     1003.23     10.60 o 
  -1   3   2     2924.07     3098.80     33.66 o 
   0   3   2     3478.99     3617.31     46.03 o 
   1   3   2      341.39      320.38      4.98 o 
   2   3   2      932.16      979.60     11.78 o 
   3   3   2      248.95      293.91      3.01 o 
   4   3   2     3606.54     3751.02     32.93 o 
   5   3   2      755.01      796.33      7.53 o 
   6   3   2     1073.31     1112.08     11.39 o 
   7   3   2      943.32      925.11     15.49 o 
   8   3   2      557.17      541.86     12.80 o 
   9   3   2       89.89      106.44      6.75 o 
  10   3   2        0.19        1.09      6.02 o 
  11   3   2       50.56       44.15      8.38 o 
  -9   4   2      131.61      140.15      4.78 o 
  -8   4   2      674.62      677.47     13.08 o 
  -7   4   2      364.63      341.93      7.16 o 
  -6   4   2      158.74      155.82      6.65 o 
  -5   4   2      827.84      762.54     11.05 o 
  -4   4   2      497.37      494.66      8.61 o 
  -3   4   2      341.08      337.61      4.98 o 
  -2   4   2      899.98      860.88      9.56 o 
  -1   4   2      233.11      226.26      3.31 o 
   0   4   2     2038.27     1978.52     19.66 o 
   1   4   2       22.21       21.35      0.85 o 
   2   4   2     1839.91     1858.60     16.87 o 
   3   4   2     1552.53     1613.35     14.93 o 
   4   4   2      704.60      717.39      6.31 o 
   5   4   2     1145.65     1123.69     10.14 o 
   6   4   2     1134.31     1177.41     13.35 o 
   7   4   2      255.34      267.13      4.66 o 
   8   4   2        0.23        2.22      1.72 o 
   9   4   2      766.16      787.94     16.27 o 
  10   4   2      102.79      104.22      4.35 o 
  11   4   2       50.22       55.60      3.69 o 
  -8   5   2      113.09      115.94      4.37 o 
  -7   5   2       13.99       17.41      2.65 o 
  -6   5   2      383.08      371.72      7.38 o 
  -5   5   2       19.52       15.55      1.81 o 
  -4   5   2      502.08      558.66      9.74 o 
  -3   5   2      443.95      392.29      9.55 o 
  -2   5   2      522.81      487.55      5.83 o 
  -1   5   2     1172.10     1308.64     14.33 o 
   0   5   2     1794.11     1790.89     16.83 o 
   1   5   2      123.29      110.81      2.32 o 
   2   5   2      340.09      372.08      3.93 o 
   3   5   2     3121.17     3184.67     30.73 o 
   4   5   2     2302.96     2397.37     24.18 o 
   5   5   2       66.35       65.98      1.45 o 
   6   5   2       28.62       30.05      2.67 o 
   7   5   2     2914.31     2923.22     38.38 o 
   8   5   2       19.19       18.74      2.10 o 
   9   5   2       60.97       67.53      3.84 o 
  10   5   2      356.03      362.45     14.30 o 
  11   5   2      130.17      138.33      5.48 o 
  -8   6   2       55.29       49.87      3.42 o 
  -7   6   2        1.52        1.33      1.55 o 
  -6   6   2      507.81      488.05      8.49 o 
  -5   6   2       17.59       19.77      2.41 o 
  -4   6   2      181.92      173.30      6.65 o 
  -3   6   2      770.22      777.88     13.00 o 
  -2   6   2      103.92       90.35      2.15 o 
  -1   6   2     1179.71     1175.37     12.28 o 
   0   6   2       86.78       83.78      1.57 o 
   1   6   2      609.01      525.67      5.44 o 
   2   6   2     1171.82     1237.38     12.80 o 
   3   6   2      925.73      976.78      8.67 o 
   4   6   2      642.81      672.42      6.57 o 
   5   6   2     1012.58      967.76     12.31 o 
   6   6   2       54.57       60.11      2.43 o 
   7   6   2      151.93      154.90      4.20 o 
   8   6   2      613.11      616.47     10.80 o 
   9   6   2      104.72      112.26      8.74 o 
  10   6   2        0.44        1.37      3.51 o 
  11   6   2       26.24       25.84      3.58 o 
  -7   7   2      117.92      103.78      4.68 o 
  -6   7   2        1.91       -0.31      1.35 o 
  -5   7   2      928.26      925.63     18.75 o 
  -4   7   2      255.19      253.05      6.82 o 
  -3   7   2       96.38      102.10      4.26 o 
  -2   7   2      818.42      798.25     15.70 o 
  -1   7   2     2237.26     2248.48     24.49 o 
   0   7   2      166.46      160.99      2.50 o 
   1   7   2       16.59       19.38      0.89 o 
   2   7   2     1331.46     1364.75     12.50 o 
   3   7   2      523.07      499.13      5.35 o 
   4   7   2      153.50      167.35      5.91 o 
   5   7   2       12.94       17.09      1.69 o 
   6   7   2     1173.68     1193.26     18.82 o 
   7   7   2      283.31      282.50     12.54 o 
   8   7   2        0.10       -1.65      2.20 o 
   9   7   2      231.93      214.90      5.82 o 
  10   7   2      168.85      160.40      9.26 o 
  11   7   2       32.50       38.33      4.07 o 
  -6   8   2      161.24      157.77      5.57 o 
  -5   8   2       26.46       26.64      3.52 o 
  -4   8   2      471.05      456.38     14.04 o 
  -3   8   2      963.19      916.72     20.87 o 
  -2   8   2      192.03      176.72      5.46 o 
  -1   8   2       37.49       40.20      2.08 o 
   0   8   2     1726.74     1732.84     18.90 o 
   1   8   2      458.87      451.49      7.27 o 
   2   8   2        0.43        0.57      1.14 o 
   3   8   2      382.77      380.36      5.52 o 
   4   8   2     1992.73     1963.56     25.87 o 
   5   8   2       62.36       59.37      2.45 o 
   6   8   2       11.42       10.40      2.21 o 
   7   8   2      813.41      774.60     13.22 o 
   8   8   2      177.37      167.64      5.18 o 
   9   8   2        5.31        2.91      2.19 o 
  10   8   2       10.20        6.08      5.76 o 
  -6   9   2      238.07      241.20      7.99 o 
  -5   9   2      349.97      350.20     16.50 o 
  -4   9   2       19.33       20.96      4.84 o 
  -3   9   2       68.40       82.58      8.29 o 
  -2   9   2     1484.38     1450.94     27.60 o 
  -1   9   2      203.35      194.53      4.32 o 
   0   9   2      265.57      269.99      4.41 o 
   1   9   2      688.36      673.40      9.61 o 
   2   9   2     1167.94     1125.33     16.12 o 
   3   9   2       32.53       29.58      1.74 o 
   4   9   2       39.27       40.93      2.34 o 
   5   9   2     1607.92     1595.23     21.56 o 
   6   9   2      289.71      302.16      6.88 o 
   7   9   2       17.40       17.43      2.78 o 
   8   9   2       94.74       87.50      5.71 o 
   9   9   2      241.42      237.33      8.37 o 
  10   9   2        6.32        5.13      3.64 o 
  -5  10   2       15.31       19.50      4.17 o 
  -4  10   2      253.36      255.96     13.33 o 
  -3  10   2       47.09       51.87      4.27 o 
  -2  10   2        5.66        3.39      5.82 o 
  -1  10   2      254.44      251.78     10.69 o 
   0  10   2      164.64      171.24      4.25 o 
   1  10   2        2.22        2.40      1.58 o 
   2  10   2       66.61       62.69      2.78 o 
   3  10   2     1310.46     1307.11     18.75 o 
   4  10   2       93.97       92.65      3.67 o 
   5  10   2       32.64       34.34      3.15 o 
   6  10   2       47.93       49.85      2.91 o 
   7  10   2      103.52      110.51      4.74 o 
   8  10   2       76.91       78.80      4.29 o 
   9  10   2        4.72        7.91      3.32 o 
  10  10   2       87.52       96.64      7.33 o 
  -4  11   2      151.38      161.07     15.90 o 
  -3  11   2      197.24      192.36      7.32 o 
  -2  11   2      109.55      109.05      4.69 o 
  -1  11   2      148.35      146.29      4.94 o 
   0  11   2       48.94       52.14      3.01 o 
   1  11   2      419.35      439.83     11.15 o 
   2  11   2       23.61       22.25      2.45 o 
   3  11   2       47.88       46.02      2.76 o 
   4  11   2        7.90        9.23      2.15 o 
   5  11   2      128.35      129.20      4.14 o 
   6  11   2      107.75      104.40      4.44 o 
   7  11   2       39.33       38.24      3.73 o 
   8  11   2      289.40      289.22      8.48 o 
   9  11   2       52.66       51.14      4.31 o 
  -3  12   2       90.61       93.02      5.82 o 
  -2  12   2      181.73      198.39     10.39 o 
  -1  12   2      485.70      506.11     10.07 o 
   0  12   2      121.62      120.27      8.32 o 
   1  12   2       48.95       38.52      3.74 o 
   2  12   2       23.59       23.11      2.65 o 
   3  12   2       23.13       19.62      2.74 o 
   4  12   2      330.16      324.24      6.84 o 
   5  12   2        4.78        4.07      3.27 o 
   6  12   2      208.93      218.59      7.00 o 
   7  12   2       11.51       11.17      2.94 o 
   8  12   2       11.54       11.35      3.66 o 
   9  12   2       37.95       36.00      4.25 o 
  -2  13   2        0.53        2.59      5.00 o 
  -1  13   2       46.11       49.98      7.54 o 
   0  13   2      227.79      227.39      8.35 o 
   1  13   2        3.65        2.92      3.46 o 
   2  13   2      166.84      162.37      7.00 o 
   3  13   2      170.33      173.10      5.01 o 
   4  13   2      251.83      259.59      7.50 o 
   5  13   2       19.74       21.21      3.97 o 
   6  13   2       90.35       95.74      5.42 o 
   7  13   2      140.77      156.22      6.70 o 
   8  13   2       23.42       28.76      4.30 o 
   0  14   2      102.53       95.08      6.49 o 
   1  14   2       13.83       11.33      4.64 o 
   2  14   2      138.04      134.83     10.91 o 
   3  14   2       59.13       55.69      3.55 o 
   4  14   2      109.00      107.97      5.56 o 
   5  14   2       45.57       50.00      4.75 o 
   6  14   2        3.78        1.60      4.05 o 
   7  14   2      168.05      171.92      7.20 o 
  -6 -13   3        3.79       -1.64      4.00 o 
  -5 -13   3        2.55        0.01      4.70 o 
  -4 -13   3       17.89       18.28      6.54 o 
  -3 -13   3       56.28       53.09      4.47 o 
  -2 -13   3       71.01       72.13      4.88 o 
  -1 -13   3       59.09       62.22      4.79 o 
   0 -13   3       31.26       23.42      5.36 o 
  -8 -12   3        4.53        3.70      6.15 o 
  -7 -12   3       13.22       18.72      4.38 o 
  -6 -12   3        0.29        0.12      3.62 o 
  -5 -12   3      132.54      134.09      5.93 o 
  -4 -12   3        6.74        4.68      2.35 o 
  -3 -12   3       96.34       99.62      5.20 o 
  -2 -12   3       93.72       87.90      4.76 o 
  -1 -12   3       28.78       23.28      3.85 o 
   0 -12   3        4.54        1.92      3.45 o 
   1 -12   3       45.10       43.06      3.41 o 
   2 -12   3       24.50       40.07     10.27 o 
  -8 -11   3        5.26        6.30      3.17 o 
  -7 -11   3      228.27      227.78      5.98 o 
  -6 -11   3       31.81       33.14      4.16 o 
  -5 -11   3       70.39       72.23      4.69 o 
  -4 -11   3      101.64      102.26      4.01 o 
  -3 -11   3       35.52       36.51      2.89 o 
  -2 -11   3       18.00       14.61      2.45 o 
  -1 -11   3       62.09       55.70      3.92 o 
   0 -11   3      139.73      145.76      4.57 o 
   1 -11   3       32.32       34.47      3.06 o 
   2 -11   3       58.47       49.41      4.60 o 
   3 -11   3        7.33        8.02      3.93 o 
  -9 -10   3       87.35       76.57     25.14 o 
  -8 -10   3       30.95       38.19      4.01 o 
  -7 -10   3       68.06       65.39      3.62 o 
  -6 -10   3      157.58      167.35      4.91 o 
  -5 -10   3       79.75       76.72      4.41 o 
  -4 -10   3       54.27       53.65      3.01 o 
  -3 -10   3       17.21       16.63      2.40 o 
  -2 -10   3      400.33      396.60      7.27 o 
  -1 -10   3        3.07        2.15      2.72 o 
   0 -10   3       96.30       89.84      3.62 o 
   1 -10   3      301.12      311.54      6.29 o 
   2 -10   3      176.52      185.58      5.65 o 
   3 -10   3        2.14        3.36      3.45 o 
   4 -10   3        0.71        1.25      3.68 o 
  -9  -9   3       31.48       33.46      5.23 o 
  -8  -9   3      293.16      274.96      7.22 o 
  -7  -9   3       82.29       85.47      4.41 o 
  -6  -9   3        2.48        5.01      2.36 o 
  -5  -9   3       28.61       29.44      2.68 o 
  -4  -9   3      331.05      337.68      8.63 o 
  -3  -9   3       71.34       73.90      3.13 o 
  -2  -9   3       47.11       42.29      2.49 o 
  -1  -9   3      431.13      438.54      6.40 o 
   0  -9   3      622.83      623.26      9.64 o 
   1  -9   3        0.29        1.18      2.07 o 
   2  -9   3       34.75       37.78      3.98 o 
   3  -9   3     1144.14     1190.82     23.37 o 
   4  -9   3       13.69       16.39      5.14 o 
   5  -9   3       53.65       58.74      4.68 o 
 -10  -8   3      166.84      164.31      7.08 o 
  -9  -8   3        9.88        2.51      2.38 o 
  -8  -8   3       11.53       11.53      3.41 o 
  -7  -8   3      198.13      191.55      8.91 o 
  -6  -8   3       31.85       36.10      2.59 o 
  -5  -8   3        0.84        1.14      1.95 o 
  -4  -8   3       80.87       79.53      2.64 o 
  -3  -8   3      779.96      805.40      9.65 o 
  -2  -8   3        4.50        5.49      1.53 o 
  -1  -8   3      180.33      174.74      3.43 o 
   0  -8   3      360.62      373.04      6.37 o 
   1  -8   3      502.29      498.63      7.93 o 
   2  -8   3       14.84       18.20      2.48 o 
   3  -8   3        1.34        0.63      2.37 o 
   4  -8   3      440.33      430.91     10.33 o 
   5  -8   3      325.27      336.07      9.01 o 
   6  -8   3       83.63       86.68      5.13 o 
 -10  -7   3       58.88       61.76      7.16 o 
  -9  -7   3       19.42        5.57      5.89 o 
  -8  -7   3      271.56      269.66      7.74 o 
  -7  -7   3       15.82       19.46      2.74 o 
  -6  -7   3       48.99       48.66      3.06 o 
  -5  -7   3      905.83      940.79     13.39 o 
  -4  -7   3      267.97      265.40      4.52 o 
  -3  -7   3      626.67      608.17      7.49 o 
  -2  -7   3      335.18      332.57      4.45 o 
  -1  -7   3     1566.98     1491.32     16.50 o 
   0  -7   3       20.13       13.00      1.14 o 
   1  -7   3       12.45       12.42      2.33 o 
   2  -7   3      916.48      898.09     14.61 o 
   3  -7   3        7.47       11.80      2.67 o 
   4  -7   3       45.08       46.45      3.40 o 
   5  -7   3       97.88      101.23     10.25 o 
   6  -7   3       82.58       86.43      4.90 o 
   7  -7   3        6.80        7.14      3.13 o 
 -10  -6   3        4.61        3.95      3.41 o 
  -9  -6   3       32.26       20.65     12.72 o 
  -8  -6   3       62.57       51.67      3.79 o 
  -7  -6   3      541.48      541.50     15.76 o 
  -6  -6   3      115.89      105.76      3.95 o 
  -5  -6   3       20.34       21.01      2.38 o 
  -4  -6   3     1146.53     1136.47     12.18 o 
  -3  -6   3     1022.56     1062.23     11.24 o 
  -2  -6   3      182.68      182.03      2.25 o 
  -1  -6   3       83.13       73.33      1.63 o 
   0  -6   3     1701.57     1638.39     16.61 o 
   1  -6   3       25.36       25.69      1.36 o 
   2  -6   3      400.00      389.96      8.31 o 
   3  -6   3      539.54      516.37     12.41 o 
   4  -6   3      770.95      775.04     15.38 o 
   5  -6   3       33.41       40.79      3.22 o 
   6  -6   3      192.45      191.85      6.10 o 
   7  -6   3      353.49      353.10      7.81 o 
 -10  -5   3      198.59      193.80      6.75 o 
  -9  -5   3      328.66      276.99      9.02 o 
  -8  -5   3       41.28       18.37      9.05 o 
  -7  -5   3      496.45      490.03      9.03 o 
  -6  -5   3     1717.92     1686.87     39.32 o 
  -5  -5   3      296.65      288.50      4.66 o 
  -4  -5   3      764.87      781.86      8.61 o 
  -3  -5   3      182.85      176.69      2.16 o 
  -2  -5   3      980.97      914.57      8.66 o 
  -1  -5   3      225.97      206.01      2.65 o 
   0  -5   3      160.73      156.46      2.21 o 
   1  -5   3     1318.88     1296.78     14.31 o 
   2  -5   3      529.08      501.47      6.36 o 
   3  -5   3       35.53       37.76      2.02 o 
   4  -5   3      134.64      135.27      3.56 o 
   5  -5   3      783.27      769.60     13.00 o 
   6  -5   3      121.53      122.64      6.63 o 
   7  -5   3       10.17       15.41      2.29 o 
   8  -5   3       56.68       63.12      6.02 o 
 -10  -4   3      162.03      151.80      6.04 o 
  -9  -4   3       83.49       67.43     19.13 o 
  -8  -4   3      887.90      847.82     21.03 o 
  -7  -4   3      214.13      205.66      5.77 o 
  -6  -4   3      110.55      120.47      4.10 o 
  -5  -4   3      523.07      516.96      8.49 o 
  -4  -4   3      918.91      890.80      9.54 o 
  -3  -4   3     1337.40     1363.53     11.77 o 
  -2  -4   3     3566.28     3805.24     30.87 o 
  -1  -4   3     2541.98     2476.38     22.12 o 
   0  -4   3       28.55       25.09      0.85 o 
   1  -4   3     2025.54     1997.75     21.60 o 
   2  -4   3      278.77      275.63      3.83 o 
   3  -4   3      620.23      592.96      7.24 o 
   4  -4   3      272.00      229.35      5.63 o 
   5  -4   3      455.91      436.93      7.85 o 
   6  -4   3       92.88       79.60      5.27 o 
   7  -4   3      212.42      217.16      5.99 o 
   8  -4   3      273.96      276.33      5.80 o 
   9  -4   3      116.03      119.94      7.92 o 
 -10  -3   3      117.81      117.29      5.42 o 
  -9  -3   3        0.30        1.40      2.54 o 
  -8  -3   3       78.61       32.41      4.74 o 
  -7  -3   3      258.25      264.77      6.58 o 
  -6  -3   3      535.77      549.99     11.46 o 
  -5  -3   3     1839.61     1832.29     22.02 o 
  -4  -3   3      629.59      600.84      7.21 o 
  -3  -3   3     4118.30     4199.72     39.31 o 
  -2  -3   3     1136.75     1280.92     11.24 o 
  -1  -3   3      697.35      656.44      6.74 o 
   0  -3   3       16.19       22.31      0.95 o 
   1  -3   3     1173.66     1104.33     15.40 o 
   2  -3   3      612.08      546.39      6.04 o 
   3  -3   3       71.42       72.29      1.52 o 
   4  -3   3       45.79       48.81      1.99 o 
   5  -3   3        4.02        8.37      2.31 o 
   6  -3   3      900.31      913.88     16.26 o 
   7  -3   3       18.43       14.53      3.24 o 
   8  -3   3      143.47      147.20      6.18 o 
   9  -3   3        3.36        4.65      3.94 o 
 -10  -2   3       59.73       63.04      7.78 o 
  -9  -2   3       60.47       51.56      4.62 o 
  -8  -2   3        0.84        1.46      1.86 o 
  -7  -2   3      682.68      661.86     11.38 o 
  -6  -2   3      139.19      133.37      3.49 o 
  -5  -2   3     2759.54     2735.36     29.19 o 
  -4  -2   3       13.08       11.19      0.77 o 
  -3  -2   3      411.78      418.23      4.55 o 
  -2  -2   3     3782.94     3941.20     36.10 o 
  -1  -2   3     4466.63     4454.16     43.84 o 
   0  -2   3     2130.34     2230.57     31.18 o 
   1  -2   3      956.56      910.30     10.78 o 
   2  -2   3     1148.69     1155.63     11.65 o 
   3  -2   3      593.36      571.05      5.91 o 
   4  -2   3     2095.02     2062.68     19.44 o 
   5  -2   3      463.95      437.69      6.17 o 
   6  -2   3      256.65      247.91      5.71 o 
   7  -2   3      244.41      226.77      6.45 o 
   8  -2   3      387.85      367.89      8.84 o 
   9  -2   3       54.18       54.17      4.75 o 
 -10  -1   3       13.91       16.89      7.51 o 
  -9  -1   3      142.01      128.80      9.67 o 
  -8  -1   3      549.70      563.41     11.32 o 
  -7  -1   3      388.19      370.67      7.14 o 
  -6  -1   3       41.97       49.36      2.30 o 
  -5  -1   3      722.78      704.16      9.80 o 
  -4  -1   3       69.09       51.70      1.78 o 
  -3  -1   3      387.46      400.93      6.15 o 
  -2  -1   3      599.41      590.43      7.40 o 
  -1  -1   3     3418.37     3602.80     39.73 o 
   0  -1   3     5325.37     5424.81     76.44 o 
   1  -1   3      278.14      278.57      5.07 o 
   2  -1   3     2196.86     2196.89     24.69 o 
   3  -1   3     1265.25     1301.28     11.72 o 
   4  -1   3     1471.72     1475.32     13.37 o 
   5  -1   3     1558.95     1536.82     14.57 o 
   6  -1   3      946.51      960.97     11.78 o 
   7  -1   3      164.63      184.53      5.19 o 
   8  -1   3       17.99       13.53      3.13 o 
   9  -1   3      955.88      958.40     18.43 o 
  10  -1   3       46.96       59.73      5.54 o 
 -10   0   3      123.08      127.81      7.50 o 
  -9   0   3      120.63      100.98     19.56 o 
  -8   0   3      248.15      243.16      7.93 o 
  -7   0   3      496.22      470.50      8.34 o 
  -6   0   3      110.59      122.44      3.19 o 
  -5   0   3       12.71       15.49      1.12 o 
  -4   0   3     1864.65     1956.63     21.24 o 
  -3   0   3     2607.24     2782.14     27.82 o 
  -2   0   3      214.99      199.57      3.06 o 
  -1   0   3     5730.63     5764.10     66.64 o 
   0   0   3    15661.72    14782.90    199.27 o 
   1   0   3       19.92       25.61      0.95 o 
   2   0   3       14.53       25.28      0.88 o 
   3   0   3     2128.65     2191.67     21.72 o 
   4   0   3       14.15       15.04      0.85 o 
   5   0   3     1120.16     1105.26     12.22 o 
   6   0   3       49.92       54.02      2.23 o 
   7   0   3     1270.09     1229.54     22.02 o 
   8   0   3      199.67      208.15      9.24 o 
   9   0   3      106.74      106.39      5.20 o 
  10   0   3      427.36      463.18     10.90 o 
 -10   1   3      175.25      169.25      9.19 o 
  -9   1   3        5.98        1.49      3.32 o 
  -8   1   3       27.59       21.72      5.65 o 
  -7   1   3      134.24      131.82      5.88 o 
  -6   1   3      507.05      553.38      9.19 o 
  -5   1   3       79.16       65.06      2.03 o 
  -4   1   3       45.45       45.49      3.05 o 
  -3   1   3     4887.44     5124.79     54.66 o 
  -2   1   3     1388.45     1396.31     15.81 o 
  -1   1   3       23.10       22.77      0.70 o 
   0   1   3     1642.75     1858.47     35.66 o 
   1   1   3     4846.32     4802.74     64.81 o 
   2   1   3       60.50       62.11      1.03 o 
   3   1   3      163.00      208.98      2.37 o 
   4   1   3     3127.43     3228.60     31.23 o 
   5   1   3     2519.14     2453.86     24.12 o 
   6   1   3      555.81      559.65      6.93 o 
   7   1   3       17.72       30.11      3.28 o 
   8   1   3     1106.66     1115.63     36.19 o 
   9   1   3        9.78        7.36      3.80 o 
  10   1   3       40.16       42.69      4.47 o 
  -9   2   3      111.73       63.37     15.58 o 
  -8   2   3      483.41      444.75     40.14 o 
  -7   2   3       42.93       40.28      4.84 o 
  -6   2   3       11.35        9.91      2.90 o 
  -5   2   3     1858.07     1837.19     35.26 o 
  -4   2   3     1373.21     1340.66     19.09 o 
  -3   2   3      358.65      372.52      4.66 o 
  -2   2   3     2785.03     2986.37     33.24 o 
  -1   2   3     3276.07     3331.25     44.39 o 
   0   2   3     2640.38     2701.34     37.72 o 
   1   2   3     7017.58     7472.01     99.86 o 
   2   2   3     5526.74     5616.29     58.05 o 
   3   2   3     1622.90     1643.43     13.96 o 
   4   2   3      288.85      332.32      3.24 o 
   5   2   3      429.77      447.37      4.34 o 
   6   2   3     1087.96     1159.75     12.96 o 
   7   2   3       26.06       33.28      2.86 o 
   8   2   3        4.25        6.54      3.08 o 
   9   2   3      148.91      147.16      6.64 o 
  10   2   3      248.36      255.21     13.51 o 
  -9   3   3        0.69        3.27      2.14 o 
  -8   3   3       60.51       63.63      3.09 o 
  -7   3   3      779.00      741.77     14.21 o 
  -6   3   3       27.67       22.51      2.89 o 
  -5   3   3      176.87      132.71      4.35 o 
  -4   3   3      805.18      783.64     10.72 o 
  -3   3   3     1869.62     1787.94     18.97 o 
  -2   3   3        9.58       11.64      0.72 o 
  -1   3   3      320.95      343.61      3.62 o 
   0   3   3     5564.22     5868.89     65.31 o 
   1   3   3     5150.74     5239.76     59.96 o 
   2   3   3     1355.14     1377.59     16.73 o 
   3   3   3     1820.68     1882.80     17.08 o 
   4   3   3     4422.29     4489.83     36.09 o 
   5   3   3        2.95        4.10      0.64 o 
   6   3   3      311.71      295.63      3.64 o 
   7   3   3      902.99      933.22     13.84 o 
   8   3   3      256.74      254.36      7.80 o 
   9   3   3       64.63       61.14      4.75 o 
  10   3   3       29.84       25.33      6.84 o 
  11   3   3      105.44      110.52     10.33 o 
  -9   4   3      359.00      372.57     10.88 o 
  -8   4   3        3.40        0.98      2.51 o 
  -7   4   3        1.85        3.19      2.03 o 
  -6   4   3      849.16      807.30     15.61 o 
  -5   4   3      339.90      337.04      7.24 o 
  -4   4   3       51.19       56.66      2.39 o 
  -3   4   3       68.41       69.85      2.36 o 
  -2   4   3     3804.41     3794.02     41.29 o 
  -1   4   3      370.00      381.57      3.62 o 
   0   4   3        5.33        6.17      0.76 o 
   1   4   3     3960.28     4088.45     38.85 o 
   2   4   3     2754.28     2817.20     26.87 o 
   3   4   3       34.96       38.24      0.91 o 
   4   4   3       95.41      144.09      1.91 o 
   5   4   3     1421.75     1420.87     12.90 o 
   6   4   3      437.16      449.39      7.63 o 
   7   4   3      194.05      203.55      8.40 o 
   8   4   3      146.95      144.78      6.38 o 
   9   4   3      555.54      563.96     20.77 o 
  10   4   3        6.40        8.43      6.24 o 
  11   4   3       46.94       51.47      8.56 o 
  -8   5   3      739.04      749.19     12.03 o 
  -7   5   3       63.13       72.19      3.31 o 
  -6   5   3      129.72      133.12      3.91 o 
  -5   5   3      510.22      487.70      7.90 o 
  -4   5   3     1261.97     1311.79     20.69 o 
  -3   5   3       40.10       37.92      2.35 o 
  -2   5   3     1338.21     1388.52     20.10 o 
  -1   5   3     2129.53     2187.52     20.53 o 
   0   5   3     1958.21     1983.83     21.85 o 
   1   5   3     2426.30     2623.23     26.62 o 
   2   5   3      344.38      340.75      3.23 o 
   3   5   3     3062.19     3147.54     28.42 o 
   4   5   3      129.11      151.01      1.80 o 
   5   5   3      283.29      282.47      3.83 o 
   6   5   3      603.95      604.86      8.08 o 
   7   5   3      134.37      145.10      3.69 o 
   8   5   3       18.91       18.00      1.92 o 
   9   5   3       23.02       25.99      4.44 o 
  10   5   3      140.68      146.77      5.21 o 
  11   5   3      103.70      110.35     14.94 o 
  -8   6   3      100.33      110.26      4.41 o 
  -7   6   3      346.47      334.90      6.88 o 
  -6   6   3      335.20      322.10      6.35 o 
  -5   6   3      258.48      230.24     15.75 o 
  -4   6   3      238.03      225.00      5.35 o 
  -3   6   3     1528.16     1470.50     23.00 o 
  -2   6   3       47.40       58.38      1.96 o 
  -1   6   3      492.52      492.29      6.04 o 
   0   6   3      298.58      298.37      3.43 o 
   1   6   3     2329.65     2297.00     19.84 o 
   2   6   3       52.10       49.16      1.06 o 
   3   6   3      321.03      304.52      3.12 o 
   4   6   3      258.37      256.28      2.92 o 
   5   6   3      208.57      213.48      3.98 o 
   6   6   3      696.57      677.34      9.04 o 
   7   6   3      106.33      104.30      3.54 o 
   8   6   3      179.92      188.11      4.88 o 
   9   6   3       23.72       23.86      2.62 o 
  10   6   3      439.05      457.77     10.47 o 
  11   6   3       30.73       31.35      3.58 o 
  -7   7   3      102.94       88.09      3.94 o 
  -6   7   3      122.77      119.20      6.74 o 
  -5   7   3      820.87      779.64     11.92 o 
  -4   7   3       26.80       28.73      2.62 o 
  -3   7   3      782.64      757.96     16.34 o 
  -2   7   3      371.11      361.25      6.83 o 
  -1   7   3     1890.50     1878.86     24.40 o 
   0   7   3      822.94      811.44      8.19 o 
   1   7   3      194.10      182.80      2.30 o 
   2   7   3      974.75      972.30     13.27 o 
   3   7   3       11.59       15.61      0.75 o 
   4   7   3     1260.70     1271.42     15.52 o 
   5   7   3      269.63      277.85      5.10 o 
   6   7   3      559.18      572.35      8.89 o 
   7   7   3       67.24       71.21      3.32 o 
   8   7   3      265.80      260.69      6.09 o 
   9   7   3      189.47      201.75      5.52 o 
  10   7   3       96.86       98.80      4.99 o 
  11   7   3       55.48       55.87      4.26 o 
  -6   8   3        0.89        1.34      2.87 o 
  -5   8   3       14.32       11.67      3.24 o 
  -4   8   3      211.10      201.77      6.44 o 
  -3   8   3      493.68      476.43     10.68 o 
  -2   8   3       15.09       15.71      2.61 o 
  -1   8   3       20.56       18.80      1.87 o 
   0   8   3     1865.02     1887.86     19.21 o 
   1   8   3        0.04        0.93      0.86 o 
   2   8   3      923.98      895.39     10.29 o 
   3   8   3      599.48      611.47      8.00 o 
   4   8   3      493.42      503.84      7.81 o 
   5   8   3      420.43      400.61     10.66 o 
   6   8   3      395.86      373.79      7.55 o 
   7   8   3       61.53       62.23      3.28 o 
   8   8   3       99.06       95.74      3.94 o 
   9   8   3      320.86      305.42      9.55 o 
  10   8   3       18.88       15.04      3.45 o 
  -6   9   3       47.55       47.48      4.30 o 
  -5   9   3        0.66        8.27      3.02 o 
  -4   9   3       70.84       63.80      4.38 o 
  -3   9   3      137.96      149.38      5.82 o 
  -2   9   3      144.87      155.69      4.65 o 
  -1   9   3        1.45        1.53      1.93 o 
   0   9   3     1187.97     1167.08     14.28 o 
   1   9   3      411.64      403.52      5.89 o 
   2   9   3      731.18      708.52     10.79 o 
   3   9   3      535.96      553.60      7.56 o 
   4   9   3      300.99      303.49      5.56 o 
   5   9   3      908.45      922.38     13.22 o 
   6   9   3        0.85        0.88      2.29 o 
   7   9   3      612.99      601.91     17.58 o 
   8   9   3       74.63       70.93      4.35 o 
   9   9   3       16.75       21.60      3.15 o 
  10   9   3      119.72      111.46      4.96 o 
  -5  10   3       49.92       54.29      4.20 o 
  -4  10   3       66.45       65.90      4.65 o 
  -3  10   3      441.25      435.52     10.73 o 
  -2  10   3      332.58      345.29     19.72 o 
  -1  10   3      182.28      184.82      5.11 o 
   0  10   3        0.46        1.96      3.04 o 
   1  10   3      451.07      442.82      7.55 o 
   2  10   3      189.94      183.14      4.49 o 
   3  10   3       77.05       86.67      3.34 o 
   4  10   3      126.48      118.36      3.69 o 
   5  10   3     1317.12     1310.18     18.21 o 
   6  10   3       47.79       47.25      2.82 o 
   7  10   3        0.09        0.64      2.72 o 
   8  10   3      723.01      695.07     15.99 o 
   9  10   3      114.03      104.04      4.89 o 
  10  10   3       25.51       29.69      3.74 o 
  -4  11   3      229.67      243.45      8.22 o 
  -3  11   3      100.99       93.84      5.44 o 
  -2  11   3       12.84       11.64      2.99 o 
  -1  11   3      352.32      348.74      7.59 o 
   0  11   3       90.23       99.01      3.93 o 
   1  11   3       39.97       45.36      2.70 o 
   2  11   3      644.27      624.10     10.08 o 
   3  11   3      226.86      225.07      5.15 o 
   4  11   3       88.02       88.73      4.48 o 
   5  11   3      144.07      135.23      5.67 o 
   6  11   3      559.81      546.45      9.20 o 
   7  11   3      154.77      150.03      5.41 o 
   8  11   3       49.64       49.16      3.95 o 
   9  11   3       16.56       13.39      3.70 o 
  -3  12   3      169.07      159.91      6.82 o 
  -2  12   3        5.31        5.65      3.14 o 
  -1  12   3        0.16       -0.17      2.88 o 
   0  12   3      335.77      335.72     13.24 o 
   1  12   3      203.33      188.12      6.55 o 
   2  12   3        1.81       -0.27      2.31 o 
   3  12   3      252.48      261.09      5.84 o 
   4  12   3      512.26      497.98     10.64 o 
   5  12   3       69.89       81.08      4.73 o 
   6  12   3       30.56       30.25      3.12 o 
   7  12   3       15.30       17.49      3.83 o 
   8  12   3       53.48       53.78      4.39 o 
   9  12   3       12.66        9.13      3.83 o 
  -2  13   3      190.64      193.91      8.85 o 
  -1  13   3       61.11       64.29      6.02 o 
   0  13   3       49.28       50.57      5.34 o 
   1  13   3      101.75      108.03      8.74 o 
   2  13   3      505.30      518.01      9.08 o 
   3  13   3       40.56       39.76      3.14 o 
   4  13   3       53.37       53.52      4.24 o 
   5  13   3      155.31      162.69      6.46 o 
   6  13   3       53.91       59.34      4.71 o 
   7  13   3        0.98        0.07      3.04 o 
   8  13   3       14.73        8.66      3.74 o 
   0  14   3      156.30      146.59      8.07 o 
   1  14   3       33.70       18.49      7.35 o 
   2  14   3        2.23        1.77      3.09 o 
   3  14   3       61.14       64.38      3.58 o 
   4  14   3       82.55       83.85      5.00 o 
   5  14   3        6.93        6.33      3.88 o 
   6  14   3       54.68       56.36      8.26 o 
   7  14   3      194.65      200.54     10.90 o 
   3  15   3       42.67       45.40      5.28 o 
   4  15   3       48.59       54.25      7.37 o 
  -6 -13   4       37.12       31.27      4.71 o 
  -5 -13   4       16.29       11.65      5.48 o 
  -4 -13   4        3.40        3.28      3.64 o 
  -3 -13   4       97.51      104.47      5.46 o 
  -2 -13   4       94.05       88.97      6.54 o 
  -1 -13   4       22.28       23.50      4.24 o 
   0 -13   4       44.47       54.92      4.74 o 
  -7 -12   4        1.08       -0.68      4.07 o 
  -6 -12   4       22.63       25.99      5.04 o 
  -5 -12   4      233.73      235.54      7.65 o 
  -4 -12   4        0.26       -0.41      2.67 o 
  -3 -12   4      117.21      120.79      5.72 o 
  -2 -12   4       92.48       93.26      7.19 o 
  -1 -12   4      134.14      124.90      5.88 o 
   0 -12   4      240.56      253.47      7.56 o 
   1 -12   4       11.28       13.00      3.97 o 
   2 -12   4      101.14      112.59      6.32 o 
  -8 -11   4        8.08        5.77      3.15 o 
  -7 -11   4       69.22       73.78      5.20 o 
  -6 -11   4       72.50       75.99      6.81 o 
  -5 -11   4        1.82        1.43      3.38 o 
  -4 -11   4      160.14      164.34      4.89 o 
  -3 -11   4      158.69      169.50      4.90 o 
  -2 -11   4       73.47       75.80      3.46 o 
  -1 -11   4      115.95      118.06      5.54 o 
   0 -11   4      271.66      281.93      7.72 o 
   1 -11   4        2.53        4.63      2.66 o 
   2 -11   4      116.10      118.74     12.96 o 
   3 -11   4       39.40       30.16      4.49 o 
  -9 -10   4        3.89        4.24      4.23 o 
  -8 -10   4       17.60       18.32      3.75 o 
  -7 -10   4       12.64       14.85      2.95 o 
  -6 -10   4      124.62      128.56      5.51 o 
  -5 -10   4        2.99        2.89      3.11 o 
  -4 -10   4      281.55      286.13      6.15 o 
  -3 -10   4        4.80        6.33      1.90 o 
  -2 -10   4      197.69      190.25      4.77 o 
  -1 -10   4      334.38      334.59      7.95 o 
   0 -10   4        3.78        3.44      2.67 o 
   1 -10   4       83.16       84.77      3.55 o 
   2 -10   4       50.21       49.30      3.72 o 
   3 -10   4       90.40       84.50      5.15 o 
   4 -10   4       33.75       33.85      4.39 o 
  -9  -9   4      139.24      117.30      6.67 o 
  -8  -9   4      155.76      151.54      5.99 o 
  -7  -9   4        0.56        2.97      2.54 o 
  -6  -9   4      240.98      236.72      7.83 o 
  -5  -9   4      114.79      112.67      3.88 o 
  -4  -9   4      126.92      121.26      3.91 o 
  -3  -9   4       52.18       51.17      2.74 o 
  -2  -9   4      148.40      145.81      4.76 o 
  -1  -9   4      536.05      537.47      7.56 o 
   0  -9   4      137.83      126.24      3.90 o 
   1  -9   4      398.58      400.85      7.17 o 
   2  -9   4       57.03       57.71      4.26 o 
   3  -9   4      145.23      131.69     12.00 o 
   4  -9   4       22.20       21.81      3.83 o 
   5  -9   4        5.63       12.25      3.75 o 
 -10  -8   4       31.84       28.31      4.54 o 
  -9  -8   4       79.88       69.81      5.09 o 
  -8  -8   4       43.82       49.79      5.59 o 
  -7  -8   4       72.77       66.33      4.51 o 
  -6  -8   4       40.54       45.97      2.85 o 
  -5  -8   4      513.02      500.83      8.32 o 
  -4  -8   4      127.25      131.78      3.23 o 
  -3  -8   4      765.84      750.86     11.56 o 
  -2  -8   4       34.12       34.26      2.82 o 
  -1  -8   4      582.93      586.29      7.51 o 
   0  -8   4      120.54      106.26      3.50 o 
   1  -8   4      272.18      257.80      5.12 o 
   2  -8   4      219.75      222.05      5.62 o 
   3  -8   4      180.80      172.94     13.67 o 
   4  -8   4       31.90       30.60      3.61 o 
   5  -8   4       13.23        5.91      3.36 o 
   6  -8   4      645.02      666.56     32.69 o 
 -10  -7   4       39.77       33.39      6.32 o 
  -9  -7   4       46.66       47.81      4.32 o 
  -8  -7   4       22.41       20.75      3.59 o 
  -7  -7   4      326.40      322.53      7.30 o 
  -6  -7   4       50.81       52.78      2.65 o 
  -5  -7   4      353.80      323.57      5.99 o 
  -4  -7   4       24.18       24.49      2.32 o 
  -3  -7   4        8.29        8.28      1.32 o 
  -2  -7   4     1011.14     1005.86     10.26 o 
  -1  -7   4      148.59      140.84      3.20 o 
   0  -7   4      293.35      307.52      4.65 o 
   1  -7   4      321.07      302.66      4.67 o 
   2  -7   4      151.78      143.09      5.05 o 
   3  -7   4      197.38      210.00      5.34 o 
   4  -7   4      823.90      821.13     16.65 o 
   5  -7   4       26.55       24.79      3.17 o 
   6  -7   4       77.90       75.64      8.97 o 
   7  -7   4      164.08      181.47      7.98 o 
 -10  -6   4       59.71       62.43      5.16 o 
  -9  -6   4      555.12      530.53     20.56 o 
  -8  -6   4       50.80       40.56      7.62 o 
  -7  -6   4       72.98       77.39      3.66 o 
  -6  -6   4      229.72      235.00      6.71 o 
  -5  -6   4       41.40       42.42      2.01 o 
  -4  -6   4       11.05       12.60      1.11 o 
  -3  -6   4        4.38        4.80      1.12 o 
  -2  -6   4      636.75      625.45      6.15 o 
  -1  -6   4        8.08       10.28      0.96 o 
   0  -6   4        2.23        5.31      0.87 o 
   1  -6   4      164.90      163.60      3.05 o 
   2  -6   4     1167.46     1106.11     14.33 o 
   3  -6   4      370.57      339.05      6.70 o 
   4  -6   4       28.89       30.42      2.47 o 
   5  -6   4      695.61      683.52     14.05 o 
   6  -6   4      261.67      285.96      7.69 o 
   7  -6   4        4.47        8.55      3.67 o 
 -10  -5   4      114.01      111.22      7.31 o 
  -9  -5   4      213.28      207.78      9.22 o 
  -8  -5   4      159.35      167.23      5.81 o 
  -7  -5   4      398.23      383.70      9.83 o 
  -6  -5   4       22.96       29.49      2.96 o 
  -5  -5   4       36.93       40.47      1.96 o 
  -4  -5   4     1603.63     1588.93     17.76 o 
  -3  -5   4      193.57      229.79      2.67 o 
  -2  -5   4      143.91      158.86      2.03 o 
  -1  -5   4     1441.52     1476.55     14.48 o 
   0  -5   4      458.24      437.62      4.84 o 
   1  -5   4      265.76      275.73      3.75 o 
   2  -5   4        6.12        8.38      1.28 o 
   3  -5   4     1027.25      990.24     12.99 o 
   4  -5   4      120.89      102.35      3.85 o 
   5  -5   4        0.37        1.22      2.04 o 
   6  -5   4       75.79       73.67      3.91 o 
   7  -5   4      107.71      109.03      7.21 o 
   8  -5   4        0.87        3.63      2.68 o 
 -10  -4   4      118.06      110.94      5.34 o 
  -9  -4   4        3.12        1.67      3.03 o 
  -8  -4   4       76.12       54.91     24.83 o 
  -7  -4   4       66.32       57.25      4.18 o 
  -6  -4   4     1229.41     1173.36     18.33 o 
  -5  -4   4       59.59       69.36      3.70 o 
  -4  -4   4       24.58       28.64      1.27 o 
  -3  -4   4     2777.75     2769.41     23.65 o 
  -2  -4   4     4946.01     5293.62     46.75 o 
  -1  -4   4        2.00        4.96      1.00 o 
   0  -4   4      401.60      409.83      4.24 o 
   1  -4   4     4920.96     4891.03     49.02 o 
   2  -4   4        5.71        9.20      1.21 o 
   3  -4   4      134.76      142.05      3.42 o 
   4  -4   4     1770.11     1759.28     19.93 o 
   5  -4   4      508.86      514.74      7.91 o 
   6  -4   4        5.37        7.12      2.73 o 
   7  -4   4      204.42      218.20      4.81 o 
   8  -4   4      456.30      473.43      8.24 o 
 -10  -3   4        6.33        7.19      3.24 o 
  -9  -3   4      318.49      326.00      8.46 o 
  -8  -3   4      225.34      234.18      6.58 o 
  -7  -3   4        1.08       -0.70      2.01 o 
  -6  -3   4       74.00       76.85      3.49 o 
  -5  -3   4     1113.11     1118.26     13.98 o 
  -4  -3   4      182.24      181.29      2.67 o 
  -3  -3   4      225.97      220.56      2.68 o 
  -2  -3   4       11.35       17.97      1.46 o 
  -1  -3   4     3058.69     3070.52     28.12 o 
   0  -3   4       30.85       36.51      1.29 o 
   1  -3   4      393.34      424.91      4.98 o 
   2  -3   4     3229.46     3236.85     49.83 o 
   3  -3   4     1824.00     1743.61     17.06 o 
   4  -3   4      467.51      451.98      8.38 o 
   5  -3   4      511.76      520.42      8.11 o 
   6  -3   4     1500.44     1516.66     32.15 o 
   7  -3   4        1.65        3.09      2.99 o 
   8  -3   4       48.08       60.02      4.65 o 
   9  -3   4       58.82       63.49      5.08 o 
 -10  -2   4      101.93       67.27      8.51 o 
  -9  -2   4       48.92       47.97      3.64 o 
  -8  -2   4      151.76      152.32      5.13 o 
  -7  -2   4     1140.88     1123.59     21.18 o 
  -6  -2   4       18.52       23.40      5.30 o 
  -5  -2   4       91.21       98.81      2.38 o 
  -4  -2   4      797.84      825.78     10.28 o 
  -3  -2   4      852.25      831.54      8.40 o 
  -2  -2   4     1983.25     2154.19     18.03 o 
  -1  -2   4     2571.98     2813.70     25.12 o 
   0  -2   4     1663.00     1588.21     20.14 o 
   1  -2   4     2025.39     2179.78     22.19 o 
   2  -2   4      786.08      839.18      8.36 o 
   3  -2   4      236.52      248.39      3.08 o 
   4  -2   4     4552.19     4412.46     40.61 o 
   5  -2   4        1.92        1.56      1.16 o 
   6  -2   4       51.21       46.16      2.84 o 
   7  -2   4      725.01      725.55     13.66 o 
   8  -2   4       70.79       68.42      4.46 o 
   9  -2   4       75.40       84.65      5.27 o 
 -10  -1   4      103.26       78.67      8.90 o 
  -9  -1   4      324.09      338.68     10.41 o 
  -8  -1   4      120.83      118.53      4.03 o 
  -7  -1   4       11.47       13.25      3.39 o 
  -6  -1   4     1476.14     1447.95     21.71 o 
  -5  -1   4       57.87       54.76      3.26 o 
  -4  -1   4     1818.23     1880.50     18.91 o 
  -3  -1   4      830.99      878.21      9.08 o 
  -2  -1   4     1746.60     1697.78     16.66 o 
  -1  -1   4     3351.53     3604.83     39.44 o 
   0  -1   4       23.38       29.80      0.87 o 
   1  -1   4      542.91      496.19      6.70 o 
   2  -1   4     1812.58     1733.22     32.20 o 
   3  -1   4      243.95      218.97      2.70 o 
   4  -1   4      250.06      250.08      2.99 o 
   5  -1   4      152.30      164.12      2.60 o 
   6  -1   4       97.68       95.28      2.56 o 
   7  -1   4      313.20      335.53      7.75 o 
   8  -1   4       33.46       33.96      3.55 o 
   9  -1   4      323.60      333.08     10.08 o 
  10  -1   4        3.43       -3.94      4.90 o 
 -10   0   4        1.17        2.60     10.28 o 
  -9   0   4       36.72       28.93      4.67 o 
  -8   0   4      818.78      813.77     18.44 o 
  -7   0   4       50.73       44.19      2.49 o 
  -6   0   4      411.76      392.53      7.06 o 
  -5   0   4     2925.72     2865.36     33.65 o 
  -4   0   4     1747.09     1733.11     19.02 o 
  -3   0   4       54.80       47.45      1.21 o 
  -2   0   4     2237.95     2315.34     31.94 o 
  -1   0   4     3155.31     3242.40     35.83 o 
   0   0   4     2591.82     2739.06     33.36 o 
   1   0   4     3088.66     3111.61     36.09 o 
   2   0   4       29.90       32.87      1.34 o 
   3   0   4     1533.25     1466.28     14.75 o 
   4   0   4      213.98      198.86      2.78 o 
   5   0   4       35.57       43.28      1.87 o 
   6   0   4      329.19      340.57      4.73 o 
   7   0   4      351.40      380.66      8.62 o 
   8   0   4       12.39       12.65      2.97 o 
   9   0   4       97.18      105.82      5.20 o 
  10   0   4       12.47        9.02      5.07 o 
 -10   1   4      145.76      138.41     13.31 o 
  -9   1   4       61.74       68.54      5.59 o 
  -8   1   4      173.04      187.45      7.43 o 
  -7   1   4      500.13      476.22     11.94 o 
  -6   1   4      541.03      527.00     12.50 o 
  -5   1   4      314.22      303.14      5.07 o 
  -4   1   4       91.18       83.59      2.53 o 
  -3   1   4     2450.44     2472.05     27.85 o 
  -2   1   4      615.61      646.21      7.71 o 
  -1   1   4     1056.08     1092.02     10.92 o 
   0   1   4     1567.53     1535.49     17.21 o 
   1   1   4     6368.51     6580.43     91.47 o 
   2   1   4      664.17      664.39      7.62 o 
   3   1   4     3007.16     3185.53     29.55 o 
   4   1   4     1472.38     1593.70     14.89 o 
   5   1   4      708.35      717.71      7.71 o 
   6   1   4     1598.95     1600.87     16.31 o 
   7   1   4      545.87      522.25      8.65 o 
   8   1   4       87.59       97.99      5.25 o 
   9   1   4       14.96       14.50      3.88 o 
  10   1   4      314.04      329.54     19.97 o 
  -9   2   4      440.22      432.25     12.45 o 
  -8   2   4      121.24      114.18      6.29 o 
  -7   2   4      364.09      363.37     10.05 o 
  -6   2   4      751.06      671.74     14.95 o 
  -5   2   4      703.50      706.19     15.14 o 
  -4   2   4       42.23       35.06      2.80 o 
  -3   2   4     1060.94      993.23     12.80 o 
  -2   2   4      402.96      377.27      5.09 o 
  -1   2   4     3041.97     3134.67     34.30 o 
   0   2   4     2660.51     2914.24     28.93 o 
   1   2   4     1691.05     1948.63     39.82 o 
   2   2   4     7108.76     7243.21     79.52 o 
   3   2   4      666.19      760.67      7.46 o 
   4   2   4      604.64      594.81      5.48 o 
   5   2   4      812.58      845.70      8.36 o 
   6   2   4     2054.55     2087.96     19.67 o 
   7   2   4      397.43      388.74      6.91 o 
   8   2   4      851.57      850.64     18.26 o 
   9   2   4      146.17      167.66      6.92 o 
  10   2   4       42.40       48.29      7.88 o 
  -9   3   4      307.31      311.08      6.74 o 
  -8   3   4       13.79       14.68      2.48 o 
  -7   3   4      171.86      162.35      5.94 o 
  -6   3   4      143.94      137.69      8.27 o 
  -5   3   4      372.13      402.45     12.64 o 
  -4   3   4      573.88      526.35     12.63 o 
  -3   3   4      102.77       95.69      3.39 o 
  -2   3   4     2802.55     2948.53     26.33 o 
  -1   3   4      656.69      650.76      6.10 o 
   0   3   4      709.70      678.76      7.87 o 
   1   3   4     1300.52     1357.31     14.47 o 
   2   3   4     1116.81     1096.42     14.87 o 
   3   3   4     1754.36     1933.93     18.60 o 
   4   3   4       17.72       14.65      0.92 o 
   5   3   4     1022.56      998.03      9.20 o 
   6   3   4     1293.17     1306.93     13.37 o 
   7   3   4       39.56       39.61      2.36 o 
   8   3   4       11.40       11.36      2.56 o 
   9   3   4      808.70      797.03     26.66 o 
  10   3   4       67.41       78.44      8.47 o 
  -9   4   4       40.93       42.24      3.30 o 
  -8   4   4       23.44       25.28      3.19 o 
  -7   4   4      703.59      700.06     10.92 o 
  -6   4   4      111.98      106.80      4.10 o 
  -5   4   4       64.69       44.79      2.21 o 
  -4   4   4     1822.97     1744.70     23.05 o 
  -3   4   4       34.02       39.44      2.28 o 
  -2   4   4      398.41      347.91      5.12 o 
  -1   4   4      130.39      129.66      1.69 o 
   0   4   4      630.10      571.80      5.36 o 
   1   4   4      631.22      712.49      7.08 o 
   2   4   4      934.18      925.23      9.78 o 
   3   4   4     2537.24     2666.99     26.45 o 
   4   4   4      115.24      103.93      1.32 o 
   5   4   4      203.60      199.26      2.47 o 
   6   4   4       78.41       82.11      2.82 o 
   7   4   4     1007.23     1030.36     21.62 o 
   8   4   4       12.32       13.58      3.41 o 
   9   4   4        0.03       -1.32      5.09 o 
  10   4   4      365.93      382.96     16.53 o 
  -8   5   4      150.23      142.50      4.78 o 
  -7   5   4        6.03        7.47      2.33 o 
  -6   5   4      916.44      889.39     14.85 o 
  -5   5   4      175.65      169.67      4.31 o 
  -4   5   4      250.95      228.61      5.99 o 
  -3   5   4     1032.72     1007.22     16.18 o 
  -2   5   4     3037.49     3115.88     33.91 o 
  -1   5   4      178.93      151.28      1.86 o 
   0   5   4       92.78       87.94      1.55 o 
   1   5   4     3610.07     3736.04     34.52 o 
   2   5   4      300.03      304.30      3.01 o 
   3   5   4        0.63        2.67      0.73 o 
   4   5   4      664.59      682.49      7.68 o 
   5   5   4     1717.10     1810.23     19.19 o 
   6   5   4       52.32       51.73      1.75 o 
   7   5   4        0.73        1.84      1.33 o 
   8   5   4     1627.07     1663.60     25.14 o 
   9   5   4       91.38       97.56      3.57 o 
  10   5   4       85.13       96.88      9.27 o 
  -8   6   4      135.16      136.97      4.85 o 
  -7   6   4      199.12      190.93      5.77 o 
  -6   6   4       32.55       27.00      3.69 o 
  -5   6   4      823.22      802.37     12.00 o 
  -4   6   4      498.43      463.60      8.64 o 
  -3   6   4      157.42      134.87      6.15 o 
  -2   6   4       38.22       38.28      1.56 o 
  -1   6   4     2310.65     2356.07     22.17 o 
   0   6   4       76.05       86.23      1.70 o 
   1   6   4        0.36        1.56      0.78 o 
   2   6   4     1173.25     1215.14     11.08 o 
   3   6   4     1595.31     1577.51     16.64 o 
   4   6   4        1.75        4.29      1.29 o 
   5   6   4       66.46       61.89      1.94 o 
   6   6   4     2060.98     2037.98     27.07 o 
   7   6   4      333.80      346.91      6.66 o 
   8   6   4        8.35        8.33      2.00 o 
   9   6   4      102.30      108.18      3.94 o 
  10   6   4      199.71      212.49      6.30 o 
  11   6   4        1.30       -0.16      3.37 o 
  -7   7   4      432.01      419.74      8.10 o 
  -6   7   4       34.46       32.28      3.97 o 
  -5   7   4       79.70       74.08      3.30 o 
  -4   7   4      428.22      439.11      8.69 o 
  -3   7   4     1410.63     1386.48     22.04 o 
  -2   7   4       71.55       63.82      3.19 o 
  -1   7   4     1290.60     1265.50     14.25 o 
   0   7   4     2206.51     2235.58     22.40 o 
   1   7   4     1118.03     1112.61     10.02 o 
   2   7   4      800.12      883.93      8.81 o 
   3   7   4      545.86      549.27      6.08 o 
   4   7   4     2183.78     2143.24     23.51 o 
   5   7   4      268.44      269.07      4.97 o 
   6   7   4        1.30        2.63      1.51 o 
   7   7   4      177.23      164.21      4.61 o 
   8   7   4      378.64      362.80      7.40 o 
   9   7   4        0.08        4.68      2.46 o 
  10   7   4        4.59        7.25      3.02 o 
  11   7   4      286.15      294.73      9.63 o 
  -6   8   4      156.32      167.26      7.94 o 
  -5   8   4      217.82      213.46      7.58 o 
  -4   8   4      225.35      233.98     14.82 o 
  -3   8   4       18.47       24.01      5.19 o 
  -2   8   4     1807.85     1852.25     32.96 o 
  -1   8   4       41.29       38.41      2.08 o 
   0   8   4        6.17        7.77      1.15 o 
   1   8   4      634.12      627.80      6.60 o 
   2   8   4     2381.45     2367.26     27.46 o 
   3   8   4        1.28        2.10      1.09 o 
   4   8   4      371.76      358.27      5.99 o 
   5   8   4      312.60      300.06      5.58 o 
   6   8   4      120.25      130.72      5.70 o 
   7   8   4      539.59      502.80      9.36 o 
   8   8   4       24.11       25.36      3.77 o 
   9   8   4      212.21      211.31      8.89 o 
  10   8   4        5.31        8.84      3.00 o 
  -6   9   4       72.44       79.98      5.99 o 
  -5   9   4      235.36      243.58      6.59 o 
  -4   9   4      713.98      694.54     15.06 o 
  -3   9   4       15.43       17.38      3.16 o 
  -2   9   4       36.25       36.56      3.02 o 
  -1   9   4     1029.27     1005.94     16.31 o 
   0   9   4      631.12      644.89      8.50 o 
   1   9   4       32.94       30.54      2.69 o 
   2   9   4        7.28        9.91      1.72 o 
   3   9   4      587.62      588.45      7.87 o 
   4   9   4        9.37       13.68      2.14 o 
   5   9   4       16.45       23.63      2.17 o 
   6   9   4      191.49      182.12      5.20 o 
   7   9   4      863.90      849.37     14.49 o 
   8   9   4       28.69       25.15      3.01 o 
   9   9   4      129.29      125.51      4.88 o 
  10   9   4      181.32      184.48     10.04 o 
  -5  10   4        3.70        5.49      3.28 o 
  -4  10   4       26.39       29.99      4.06 o 
  -3  10   4      552.79      521.30     12.24 o 
  -2  10   4      221.69      218.93     12.73 o 
  -1  10   4      101.81      105.26      4.20 o 
   0  10   4       54.57       52.45      2.61 o 
   1  10   4      485.72      478.03      8.29 o 
   2  10   4       45.70       43.96      2.48 o 
   3  10   4      322.31      304.71      5.87 o 
   4  10   4      110.55      107.35      5.37 o 
   5  10   4      538.18      538.05      8.70 o 
   6  10   4       51.10       51.88      4.81 o 
   7  10   4       17.80       18.75      2.88 o 
   8  10   4      159.38      157.89      5.39 o 
   9  10   4       94.49       84.91      9.26 o 
  10  10   4        2.48        4.39      3.60 o 
  -4  11   4       42.29       43.76      4.76 o 
  -3  11   4        6.58       14.68      3.79 o 
  -2  11   4      239.64      250.09      7.02 o 
  -1  11   4      524.03      517.34     11.29 o 
   0  11   4      106.11      110.80      4.29 o 
   1  11   4      305.50      310.81      6.10 o 
   2  11   4      498.66      517.89      8.76 o 
   3  11   4      396.39      370.73      6.89 o 
   4  11   4      189.94      186.21      4.96 o 
   5  11   4       11.22       10.37      2.38 o 
   6  11   4      746.55      732.49     11.44 o 
   7  11   4        0.01        1.95      4.32 o 
   8  11   4       33.72       30.78      3.65 o 
   9  11   4       17.12       21.70      3.65 o 
  10  11   4       78.35       75.75      4.74 o 
  -3  12   4       39.07       37.49      4.72 o 
  -2  12   4      202.66      205.97      6.16 o 
  -1  12   4      249.53      265.08     12.68 o 
   0  12   4      198.86      201.96      7.70 o 
   1  12   4       45.57       38.37      5.17 o 
   2  12   4      225.71      227.28      5.34 o 
   3  12   4      170.50      160.00      5.38 o 
   4  12   4      211.68      216.60      8.48 o 
   5  12   4      280.23      279.73     13.37 o 
   6  12   4      212.48      210.68      5.39 o 
   7  12   4       12.56       14.89      2.90 o 
   8  12   4        3.27       -0.43      3.36 o 
   9  12   4      193.51      186.66      6.57 o 
  -2  13   4      221.75      232.29      9.42 o 
  -1  13   4       25.14       10.40      6.84 o 
   0  13   4       46.43       49.55      5.22 o 
   1  13   4      156.02      154.10      7.18 o 
   2  13   4      126.93      119.88      5.14 o 
   3  13   4      235.52      238.90      5.72 o 
   4  13   4       56.65       48.51      4.13 o 
   5  13   4       57.16       58.95      4.53 o 
   6  13   4        4.12        7.70      3.72 o 
   7  13   4      210.54      222.58      5.98 o 
   8  13   4      115.88      115.36      5.88 o 
   0  14   4       19.70       22.68      4.97 o 
   1  14   4      145.26      139.39     13.64 o 
   2  14   4       48.52       52.70      4.40 o 
   3  14   4       20.54       22.24      3.05 o 
   4  14   4       27.01       19.33      4.77 o 
   5  14   4      144.60      153.62      6.39 o 
   6  14   4       62.81       60.41      4.93 o 
   7  14   4       27.35       31.40      9.78 o 
   2  15   4       90.23       96.35      6.30 o 
   3  15   4      132.20      142.77      7.92 o 
   4  15   4        3.45        8.28      4.24 o 
   5  15   4        2.30        1.24      4.07 o 
  -5 -13   5       40.57       39.94      4.68 o 
  -4 -13   5        2.83        0.40      4.29 o 
  -3 -13   5       18.55       19.45      4.22 o 
  -2 -13   5        0.41       -1.16      3.88 o 
  -1 -13   5       10.34       10.12      4.12 o 
  -7 -12   5       37.35       43.31      4.97 o 
  -6 -12   5       20.35       27.84      6.56 o 
  -5 -12   5       14.27       12.09      4.95 o 
  -4 -12   5       40.16       39.55      3.78 o 
  -3 -12   5       31.39       30.83      3.07 o 
  -2 -12   5        8.63        6.35      3.61 o 
  -1 -12   5       19.02       19.43      3.87 o 
   0 -12   5       41.93       39.19      4.36 o 
   1 -12   5        3.15        2.80      3.93 o 
  -8 -11   5        5.60        3.52      4.13 o 
  -7 -11   5        4.03        8.18      4.05 o 
  -6 -11   5       84.05       83.80      7.52 o 
  -5 -11   5       49.10       45.10      4.30 o 
  -4 -11   5       38.20       38.10      3.94 o 
  -3 -11   5        0.72        0.36      2.51 o 
  -2 -11   5      155.40      148.33      5.82 o 
  -1 -11   5      198.26      195.07      6.44 o 
   0 -11   5       32.60       36.04      3.97 o 
   1 -11   5       55.78       55.66      3.51 o 
   2 -11   5      257.40      276.21     10.15 o 
   3 -11   5        3.69        2.31      4.80 o 
  -8 -10   5      250.56      257.14      6.33 o 
  -7 -10   5        2.15        3.81      2.95 o 
  -6 -10   5       21.62       20.60      3.70 o 
  -5 -10   5       60.06       58.49      4.19 o 
  -4 -10   5      493.51      496.98      8.84 o 
  -3 -10   5       90.02       81.13      3.53 o 
  -2 -10   5       40.22       40.58      2.75 o 
  -1 -10   5      351.41      340.87      8.13 o 
   0 -10   5       69.10       73.41      3.38 o 
   1 -10   5       20.38       20.62      2.72 o 
   2 -10   5       11.37       12.51      3.26 o 
   3 -10   5      221.52      215.28     13.51 o 
   4 -10   5       35.11       37.47      4.55 o 
  -9  -9   5        0.70       -3.90      3.90 o 
  -8  -9   5       73.48       78.18      7.23 o 
  -7  -9   5       17.06       16.51      2.80 o 
  -6  -9   5      175.92      172.59      4.86 o 
  -5  -9   5       29.88       33.33      3.46 o 
  -4  -9   5        3.04        4.72      2.21 o 
  -3  -9   5      749.65      760.85     14.07 o 
  -2  -9   5      166.62      158.14      4.33 o 
  -1  -9   5        4.21        4.22      2.05 o 
   0  -9   5       68.92       65.26      2.97 o 
   1  -9   5      432.14      419.32      7.96 o 
   2  -9   5       66.84       71.12      3.87 o 
   3  -9   5       26.15       31.31      3.32 o 
   4  -9   5      172.11      168.08      6.46 o 
   5  -9   5       35.84       30.01     12.07 o 
  -9  -8   5       19.80       22.18      4.34 o 
  -8  -8   5       31.58       26.80      3.96 o 
  -7  -8   5       80.90       66.33      3.94 o 
  -6  -8   5        7.83        7.22      2.32 o 
  -5  -8   5      544.37      542.83      8.86 o 
  -4  -8   5        6.92        5.36      1.71 o 
  -3  -8   5       61.05       53.52      2.65 o 
  -2  -8   5       11.23       13.45      2.00 o 
  -1  -8   5      324.12      320.07      4.84 o 
   0  -8   5      213.73      195.71      4.13 o 
   1  -8   5       28.55       30.30      2.32 o 
   2  -8   5      443.68      460.77      9.02 o 
   3  -8   5      147.73      156.11      5.33 o 
   4  -8   5       56.03       68.75      7.45 o 
   5  -8   5       93.91       95.11      8.56 o 
   6  -8   5      178.55      176.05      7.00 o 
 -10  -7   5       49.88       47.28      4.74 o 
  -9  -7   5       11.57       12.34      5.25 o 
  -8  -7   5      237.55      225.89      8.03 o 
  -7  -7   5      434.60      426.26     10.78 o 
  -6  -7   5        9.54       10.49      2.17 o 
  -5  -7   5      216.63      215.34      4.73 o 
  -4  -7   5      173.37      173.54      3.53 o 
  -3  -7   5      264.29      260.74      4.85 o 
  -2  -7   5      843.12      817.25     12.22 o 
  -1  -7   5       35.47       36.02      1.54 o 
   0  -7   5     1458.38     1391.06     16.07 o 
   1  -7   5       16.71       13.34      1.57 o 
   2  -7   5      203.20      194.73      4.43 o 
   3  -7   5       12.63       11.27      2.37 o 
   4  -7   5      563.15      566.74     10.43 o 
   5  -7   5       16.68       11.95      2.41 o 
   6  -7   5       94.86       89.72      5.03 o 
   7  -7   5       51.51       56.37      6.63 o 
 -10  -6   5       49.83       50.02      7.57 o 
  -9  -6   5      291.11      279.67      8.37 o 
  -8  -6   5      175.94      153.93      8.86 o 
  -7  -6   5       68.55       73.38      3.66 o 
  -6  -6   5      522.99      493.38      9.28 o 
  -5  -6   5        2.01        0.91      1.69 o 
  -4  -6   5      708.82      679.28      8.22 o 
  -3  -6   5     1556.73     1605.12     17.77 o 
  -2  -6   5     1374.78     1380.92     13.62 o 
  -1  -6   5      216.21      220.19      3.08 o 
   0  -6   5      942.59      925.78     10.77 o 
   1  -6   5      376.75      350.51      5.03 o 
   2  -6   5      334.84      317.00      6.30 o 
   3  -6   5      121.41      136.32      3.69 o 
   4  -6   5       62.49       58.86      3.47 o 
   5  -6   5      287.83      277.10      7.31 o 
   6  -6   5        1.01        1.10      3.72 o 
   7  -6   5      317.99      340.88     11.94 o 
 -10  -5   5        5.25        1.87      3.72 o 
  -9  -5   5        4.85        3.96      5.76 o 
  -8  -5   5       84.77       81.11      4.66 o 
  -7  -5   5        0.82        2.57      2.52 o 
  -6  -5   5      145.29      152.99      4.44 o 
  -5  -5   5      944.15      876.38     12.40 o 
  -4  -5   5     1021.28      979.24     11.43 o 
  -3  -5   5       75.43       88.47      1.79 o 
  -2  -5   5      825.41      794.84      7.52 o 
  -1  -5   5      553.39      493.23      5.75 o 
   0  -5   5      176.32      150.18      2.28 o 
   1  -5   5     1010.01      990.63     10.79 o 
   2  -5   5       10.69        9.71      1.37 o 
   3  -5   5      251.87      239.22      4.36 o 
   4  -5   5      228.13      231.69      4.68 o 
   5  -5   5      393.36      402.00     13.65 o 
   6  -5   5       15.39       11.58      5.00 o 
   7  -5   5      208.70      209.47      6.67 o 
   8  -5   5       62.93       70.16      3.78 o 
 -10  -4   5        5.27        2.55      3.55 o 
  -9  -4   5      230.97      229.50      7.28 o 
  -8  -4   5      353.89      333.37      8.54 o 
  -7  -4   5       10.71       10.84      2.59 o 
  -6  -4   5      322.61      304.68      6.31 o 
  -5  -4   5       69.68       80.15      2.69 o 
  -4  -4   5      108.64       99.98      2.29 o 
  -3  -4   5      794.77      783.74      7.69 o 
  -2  -4   5      188.30      182.03      2.38 o 
  -1  -4   5      305.21      289.44      3.25 o 
   0  -4   5      783.98      801.37      7.68 o 
   1  -4   5      604.49      581.37      6.64 o 
   2  -4   5      514.53      513.25      6.61 o 
   3  -4   5     1201.89     1160.08     18.05 o 
   4  -4   5      542.45      514.38      7.39 o 
   5  -4   5       91.01       87.94      2.78 o 
   6  -4   5      497.70      501.05      9.09 o 
   7  -4   5       30.77       28.93      2.87 o 
   8  -4   5       82.17       89.74      3.72 o 
 -10  -3   5       41.86       46.23      8.27 o 
  -9  -3   5      256.16      239.69      7.27 o 
  -8  -3   5       48.95       27.79     10.15 o 
  -7  -3   5      184.66      112.18      4.81 o 
  -6  -3   5      117.03      118.73      4.27 o 
  -5  -3   5      123.10      122.33      3.40 o 
  -4  -3   5       42.65       44.00      1.49 o 
  -3  -3   5      513.15      480.11      5.12 o 
  -2  -3   5      391.99      473.82      6.81 o 
  -1  -3   5     1600.03     1629.70     14.96 o 
   0  -3   5     1168.23     1110.67     10.31 o 
   1  -3   5       79.13       60.82      2.60 o 
   2  -3   5     1155.53     1155.30     14.50 o 
   3  -3   5       11.53       18.65      1.07 o 
   4  -3   5      294.40      287.16      3.88 o 
   5  -3   5       97.79       98.84      3.25 o 
   6  -3   5      133.31      120.54      6.00 o 
   7  -3   5      118.75      126.12      9.05 o 
   8  -3   5      394.27      399.30      9.63 o 
   9  -3   5       11.92       18.40      6.80 o 
 -10  -2   5       18.62       12.96      7.13 o 
  -9  -2   5      336.30      336.49      8.65 o 
  -8  -2   5      171.12      160.41      5.47 o 
  -7  -2   5      197.17      195.75      5.69 o 
  -6  -2   5      564.32      539.63     11.12 o 
  -5  -2   5      765.73      744.94     10.97 o 
  -4  -2   5      971.12     1004.86     13.15 o 
  -3  -2   5       20.49       16.14      0.67 o 
  -2  -2   5     2353.39     2394.80     20.03 o 
  -1  -2   5     5311.49     5638.54     79.52 o 
   0  -2   5      905.44      909.77      8.25 o 
   1  -2   5      998.07     1070.54     14.24 o 
   2  -2   5      995.03      922.14     10.86 o 
   3  -2   5      129.11      124.29      2.05 o 
   4  -2   5       33.78       36.11      1.35 o 
   5  -2   5      492.74      488.92      6.79 o 
   6  -2   5      407.82      405.96      6.50 o 
   7  -2   5       83.64       90.55      4.43 o 
   8  -2   5        4.74       12.01      3.35 o 
   9  -2   5      442.67      450.56     10.66 o 
 -10  -1   5        6.47        9.28      7.36 o 
  -9  -1   5       22.42       28.09      6.82 o 
  -8  -1   5      220.95      215.27      6.46 o 
  -7  -1   5      148.72      162.01      4.94 o 
  -6  -1   5       63.65       62.91      3.18 o 
  -5  -1   5      459.16      455.26      6.42 o 
  -4  -1   5     4538.68     4732.44     47.78 o 
  -3  -1   5      295.38      276.96      3.14 o 
  -2  -1   5     1314.29     1486.20     13.66 o 
  -1  -1   5     2098.06     2102.14     19.94 o 
   0  -1   5     2743.26     2797.19     29.02 o 
   1  -1   5      125.24      134.09      3.08 o 
   2  -1   5      270.62      308.26      4.21 o 
   3  -1   5     3121.16     3038.51     27.97 o 
   4  -1   5     1208.13     1123.84     10.97 o 
   5  -1   5      328.00      328.53      4.33 o 
   6  -1   5      462.40      465.44      6.08 o 
   7  -1   5     1138.38     1157.67     19.81 o 
   8  -1   5        3.32        1.45      2.89 o 
   9  -1   5        3.73        4.80      3.47 o 
 -10   0   5      280.43      278.21     15.38 o 
  -9   0   5      128.48      134.99      7.06 o 
  -8   0   5       15.74       13.41      3.71 o 
  -7   0   5       66.91       58.73      8.56 o 
  -6   0   5     1155.30     1132.90     17.53 o 
  -5   0   5        6.19        5.29      1.27 o 
  -4   0   5     1030.24     1012.16     12.51 o 
  -3   0   5     2193.16     2222.54     25.68 o 
  -2   0   5      646.66      610.13      6.02 o 
  -1   0   5      741.07      786.31      7.81 o 
   0   0   5      758.94      806.75     11.50 o 
   1   0   5    10124.22     9861.75    122.73 o 
   2   0   5      395.58      393.45      5.23 o 
   3   0   5      110.18      139.57      2.30 o 
   4   0   5     1901.58     1883.15     17.90 o 
   5   0   5     1329.72     1336.84     12.76 o 
   6   0   5       82.70       81.90      2.19 o 
   7   0   5        3.18        4.11      1.66 o 
   8   0   5      530.56      526.37     10.73 o 
   9   0   5       60.04       69.49      4.57 o 
  -9   1   5       26.65       27.52      4.86 o 
  -8   1   5      154.80      151.43      7.69 o 
  -7   1   5        1.33        4.44      3.27 o 
  -6   1   5      115.97       94.88      5.02 o 
  -5   1   5     1288.77     1214.60     24.16 o 
  -4   1   5      114.72      104.91      2.88 o 
  -3   1   5      412.30      512.15      6.55 o 
  -2   1   5      235.03      240.57      3.24 o 
  -1   1   5     4469.12     4513.61     45.01 o 
   0   1   5      208.62      257.61      2.79 o 
   1   1   5      269.42      285.17      3.56 o 
   2   1   5     3756.96     3796.27     44.94 o 
   3   1   5     2337.45     2294.08     24.29 o 
   4   1   5      307.18      293.45      3.35 o 
   5   1   5      579.47      569.39      5.99 o 
   6   1   5     1179.87     1179.23     12.34 o 
   7   1   5       42.27       43.61      2.93 o 
   8   1   5       84.36       99.34      5.34 o 
   9   1   5      157.90      158.87      7.42 o 
  -9   2   5      114.10      109.30      5.95 o 
  -8   2   5      155.57      174.43      7.61 o 
  -7   2   5      797.49      775.63     26.54 o 
  -6   2   5       54.46       38.37      3.59 o 
  -5   2   5      107.58       99.62      4.57 o 
  -4   2   5      649.36      647.38     10.07 o 
  -3   2   5     1578.50     1586.75     19.89 o 
  -2   2   5       15.65       19.55      1.41 o 
  -1   2   5        7.55        8.53      0.44 o 
   0   2   5     7140.47     7483.62     74.88 o 
   1   2   5     3427.25     3590.56     36.48 o 
   2   2   5     2612.36     2815.84     30.84 o 
   3   2   5       47.98       92.26      1.57 o 
   4   2   5     3764.82     3808.76     32.97 o 
   5   2   5       73.52       80.80      1.66 o 
   6   2   5       85.81       77.97      1.82 o 
   7   2   5      247.03      262.91      5.37 o 
   8   2   5      473.99      497.19      9.71 o 
   9   2   5       17.88       18.79      5.60 o 
  -9   3   5      292.67      305.44      6.66 o 
  -8   3   5       63.50       65.35      3.33 o 
  -7   3   5       27.02       30.91      4.25 o 
  -6   3   5      663.90      663.88     16.24 o 
  -5   3   5      390.79      396.95      9.86 o 
  -4   3   5       71.91       89.30      5.77 o 
  -3   3   5     1180.66     1192.94     14.54 o 
  -2   3   5     4308.16     4512.44     53.77 o 
  -1   3   5      249.85      273.94      2.70 o 
   0   3   5     3430.05     3738.33     34.80 o 
   1   3   5     1514.00     1708.46     17.88 o 
   2   3   5     6801.94     7072.56     79.08 o 
   3   3   5      206.41      180.90      2.28 o 
   4   3   5      224.96      241.25      2.61 o 
   5   3   5     2382.04     2461.32     22.74 o 
   6   3   5      288.99      305.39      3.96 o 
   7   3   5      686.85      667.65     10.42 o 
   8   3   5       46.80       43.09      3.09 o 
   9   3   5      505.07      535.62     19.86 o 
  -8   4   5      598.73      570.63     10.84 o 
  -7   4   5        6.70        8.58      2.24 o 
  -6   4   5      286.13      285.93      5.68 o 
  -5   4   5      509.44      451.32      7.31 o 
  -4   4   5      727.09      788.69     16.66 o 
  -3   4   5      171.96      153.04      3.08 o 
  -2   4   5       11.36       18.62      1.28 o 
  -1   4   5     1797.23     1932.17     17.34 o 
   0   4   5     1256.31     1199.94     10.30 o 
   1   4   5       37.32       57.09      1.22 o 
   2   4   5      298.89      270.28      6.51 o 
   3   4   5     2446.46     2585.61     29.85 o 
   4   4   5       73.46       80.06      1.18 o 
   5   4   5     1139.91     1094.75     10.70 o 
   6   4   5      223.52      231.51      4.42 o 
   7   4   5      809.80      846.05     15.14 o 
   8   4   5       22.90       23.49      3.64 o 
   9   4   5      255.58      255.80     12.35 o 
  -8   5   5      250.46      263.95      6.22 o 
  -7   5   5      124.63      111.00      4.04 o 
  -6   5   5      544.72      497.33      8.38 o 
  -5   5   5      174.20      177.33      5.61 o 
  -4   5   5      929.84      867.52     14.15 o 
  -3   5   5     1498.88     1469.25     17.97 o 
  -2   5   5        5.92        4.92      0.96 o 
  -1   5   5     1145.31     1180.89      9.79 o 
   0   5   5      856.56      883.75      8.16 o 
   1   5   5      273.74      216.55      2.39 o 
   2   5   5      278.57      283.38      3.12 o 
   3   5   5      958.08      987.29     11.51 o 
   4   5   5     1156.74     1220.16     13.53 o 
   5   5   5      711.44      751.52      7.79 o 
   6   5   5      455.01      466.94      7.09 o 
   7   5   5      167.32      169.64      4.19 o 
   8   5   5      404.84      434.75     13.75 o 
   9   5   5       38.98       47.63      4.78 o 
  -8   6   5      185.59      172.42      5.26 o 
  -7   6   5      112.10      120.41      4.63 o 
  -6   6   5       62.19       64.54      3.17 o 
  -5   6   5      403.89      354.67      6.62 o 
  -4   6   5       42.01       34.26      2.60 o 
  -3   6   5      206.89      214.24      5.04 o 
  -2   6   5       15.29       17.40      1.15 o 
  -1   6   5     2524.43     2509.94     22.36 o 
   0   6   5      350.45      345.37      4.33 o 
   1   6   5      971.51      961.21      9.10 o 
   2   6   5     2987.54     3197.94     28.23 o 
   3   6   5       59.91       58.79      1.62 o 
   4   6   5     1321.77     1300.84     15.95 o 
   5   6   5      109.08      100.62      2.38 o 
   6   6   5      139.72      151.24      3.42 o 
   7   6   5       72.21       77.50      2.68 o 
   8   6   5      258.76      267.60      6.45 o 
   9   6   5        5.33        6.29      2.11 o 
  10   6   5        2.86        2.37      2.93 o 
  11   6   5      234.81      241.76      8.19 o 
  -7   7   5      204.18      200.96      5.43 o 
  -6   7   5       67.91       70.02      3.53 o 
  -5   7   5      214.03      206.52      4.95 o 
  -4   7   5      326.54      322.56      7.74 o 
  -3   7   5      238.72      231.87      5.40 o 
  -2   7   5      285.06      292.39     10.20 o 
  -1   7   5     1484.64     1499.13     16.67 o 
   0   7   5     1369.27     1348.60     13.09 o 
   1   7   5      292.23      297.90      3.39 o 
   2   7   5      872.37      874.89      8.66 o 
   3   7   5      396.53      407.31      4.82 o 
   4   7   5     2084.83     2084.69     24.70 o 
   5   7   5      791.18      806.81     11.67 o 
   6   7   5      544.67      545.18      8.47 o 
   7   7   5      630.48      609.24     10.58 o 
   8   7   5      117.25      112.91      3.95 o 
   9   7   5      718.34      731.60     12.75 o 
  10   7   5       68.68       70.02      5.83 o 
  11   7   5       60.46       63.25      4.85 o 
  -6   8   5       66.30       61.28      9.00 o 
  -5   8   5       35.57       33.55      3.19 o 
  -4   8   5      605.77      590.67     13.59 o 
  -3   8   5      205.16      206.39      7.61 o 
  -2   8   5      426.98      425.25      8.02 o 
  -1   8   5       31.76       30.38      1.96 o 
   0   8   5      595.95      612.70      6.94 o 
   1   8   5      207.30      184.82      3.02 o 
   2   8   5      314.82      324.13      4.96 o 
   3   8   5      543.17      504.02      6.78 o 
   4   8   5     1362.14     1378.62     16.90 o 
   5   8   5       36.69       39.39      2.41 o 
   6   8   5      193.72      186.86      4.34 o 
   7   8   5     1198.32     1093.09     44.50 o 
   8   8   5      243.37      247.82      6.80 o 
   9   8   5       45.23       49.28      3.58 o 
  10   8   5      105.56      104.93      5.28 o 
  -6   9   5      409.38      404.09     10.81 o 
  -5   9   5      226.29      229.58      6.43 o 
  -4   9   5      110.33      109.92      5.55 o 
  -3   9   5      260.33      266.12      9.35 o 
  -2   9   5      690.85      700.43     26.26 o 
  -1   9   5       58.23       58.08      2.98 o 
   0   9   5        2.42        2.54      1.29 o 
   1   9   5     1348.50     1280.93     24.78 o 
   2   9   5       24.87       22.76      1.89 o 
   3   9   5      114.23      114.99      2.92 o 
   4   9   5      164.03      159.82      4.46 o 
   5   9   5     1297.46     1294.23     17.74 o 
   6   9   5      193.91      185.68      4.56 o 
   7   9   5      140.45      144.83      6.80 o 
   8   9   5      284.50      261.31      6.51 o 
   9   9   5      195.24      189.15      9.30 o 
  10   9   5        0.59       -0.81      3.22 o 
  -5  10   5      192.25      191.25      6.28 o 
  -4  10   5      141.89      134.26      7.25 o 
  -3  10   5       14.04       13.17      3.09 o 
  -2  10   5       45.64       45.99      3.22 o 
  -1  10   5     1214.10     1236.52     19.82 o 
   0  10   5       14.95       14.91      1.77 o 
   1  10   5        7.18        8.09      1.90 o 
   2  10   5     1243.49     1191.84     17.09 o 
   3  10   5      844.39      840.51     10.85 o 
   4  10   5       28.67       25.39      3.49 o 
   5  10   5      285.25      281.59      6.16 o 
   6  10   5       99.25       95.14      4.09 o 
   7  10   5        5.10        4.37      2.69 o 
   8  10   5       68.96       57.97      3.73 o 
   9  10   5       11.52       14.76      3.17 o 
  10  10   5      116.12      123.25      8.75 o 
  -4  11   5       51.78       55.06      4.81 o 
  -3  11   5      342.67      332.35     11.65 o 
  -2  11   5       31.73       35.61      3.39 o 
  -1  11   5       81.74       87.75      4.02 o 
   0  11   5      701.16      708.48     16.39 o 
   1  11   5      629.53      652.04     10.37 o 
   2  11   5        6.31        5.58      1.69 o 
   3  11   5       11.24       14.99      2.70 o 
   4  11   5      769.49      794.93     11.92 o 
   5  11   5       42.95       48.47      3.12 o 
   6  11   5        8.51        6.57      2.36 o 
   7  11   5      280.64      274.83      7.11 o 
   8  11   5      331.17      312.97      7.67 o 
   9  11   5       45.23       40.70      3.87 o 
  10  11   5       42.97       41.45      4.64 o 
  -3  12   5       37.22       40.64      5.78 o 
  -2  12   5      391.61      407.73     10.11 o 
  -1  12   5       58.34       57.46      9.15 o 
   0  12   5       21.78       29.20      6.42 o 
   1  12   5       39.38       39.24      2.72 o 
   2  12   5      229.13      219.54      5.20 o 
   3  12   5       18.83       20.65      2.99 o 
   4  12   5       22.12       23.63      3.38 o 
   5  12   5      234.23      233.74      5.72 o 
   6  12   5      656.38      634.57     10.38 o 
   7  12   5       21.65       24.48      3.59 o 
   8  12   5        2.91        3.20      3.33 o 
   9  12   5      371.89      373.61     11.99 o 
  -2  13   5        0.65        1.17      2.68 o 
  -1  13   5      154.09      151.85      7.84 o 
   0  13   5      148.23      153.65      7.35 o 
   1  13   5       46.73       41.23      4.76 o 
   2  13   5        3.97        2.03      3.53 o 
   3  13   5      351.83      355.94      7.59 o 
   4  13   5      140.97      152.05      5.91 o 
   5  13   5        4.49        7.35      3.45 o 
   6  13   5        3.70        2.93      3.65 o 
   7  13   5      287.57      300.19      6.81 o 
   8  13   5       16.65       11.60      3.91 o 
   0  14   5      125.80      125.88      7.22 o 
   1  14   5      118.21      129.44      7.07 o 
   2  14   5        1.82        3.05      4.19 o 
   3  14   5       16.10       13.34      2.93 o 
   4  14   5      110.04      109.62      5.43 o 
   5  14   5       95.25       93.03      5.33 o 
   6  14   5       18.39       15.51      4.20 o 
   7  14   5        6.18        5.59      4.07 o 
   2  15   5       87.87       82.83      5.94 o 
   3  15   5       29.88       25.89      4.01 o 
   4  15   5       47.92       55.60      4.79 o 
   5  15   5        7.09        6.35      4.12 o 
  -3 -13   6        8.54       14.75      4.14 o 
  -2 -13   6      129.40      125.50      8.37 o 
  -6 -12   6       14.87       12.77      4.21 o 
  -5 -12   6       45.96       44.78      8.02 o 
  -4 -12   6        5.98        9.38      2.96 o 
  -3 -12   6       14.85       21.87      5.54 o 
  -2 -12   6      249.14      257.79      7.93 o 
  -1 -12   6        6.61        4.77      3.78 o 
   0 -12   6      126.79      134.37      6.14 o 
   1 -12   6       23.53       23.10      6.23 o 
  -7 -11   6       29.14       26.43      4.48 o 
  -6 -11   6       32.14       38.59      5.68 o 
  -5 -11   6        0.43        2.16      4.15 o 
  -4 -11   6       28.03       33.04      3.12 o 
  -3 -11   6       22.23       25.38      2.95 o 
  -2 -11   6      244.39      254.45     10.14 o 
  -1 -11   6        2.00       -1.59      3.43 o 
   0 -11   6       15.31       19.21      3.90 o 
   1 -11   6      159.08      171.26      5.27 o 
   2 -11   6       65.92       67.62      4.47 o 
  -8 -10   6        1.25       -1.35      3.02 o 
  -7 -10   6        2.19        4.47      3.86 o 
  -6 -10   6      232.91      235.52      7.53 o 
  -5 -10   6        4.97        0.89      3.24 o 
  -4 -10   6       66.80       70.69      3.46 o 
  -3 -10   6       16.96       15.76      3.12 o 
  -2 -10   6       92.54       91.95      4.22 o 
  -1 -10   6        5.03        3.02      3.10 o 
   0 -10   6      109.13      109.80      4.82 o 
   1 -10   6       75.47       74.94      3.60 o 
   2 -10   6       10.50        8.88      3.32 o 
   3 -10   6       71.66       65.58      4.96 o 
   4 -10   6        8.96       11.60      4.08 o 
  -9  -9   6       87.41       79.33     13.38 o 
  -8  -9   6      170.45      192.23      7.43 o 
  -7  -9   6       44.74       53.98      3.50 o 
  -6  -9   6       33.03       41.87      3.67 o 
  -5  -9   6      129.31      136.66      5.57 o 
  -4  -9   6        5.99        7.27      2.33 o 
  -3  -9   6      169.38      161.33      7.69 o 
  -2  -9   6       25.06       21.59      2.37 o 
  -1  -9   6      248.09      235.00      5.11 o 
   0  -9   6       38.90       40.01      2.73 o 
   1  -9   6       55.26       63.13      3.16 o 
   2  -9   6      136.53      148.05      5.33 o 
   3  -9   6      194.10      192.29      5.95 o 
   4  -9   6       12.11       10.32      3.61 o 
   5  -9   6       55.91       63.51      4.97 o 
  -9  -8   6        1.25        2.76      4.00 o 
  -8  -8   6        2.23       -0.69      3.63 o 
  -7  -8   6      196.42      205.19      6.37 o 
  -6  -8   6       12.81        9.17      2.52 o 
  -5  -8   6       12.51       18.04      2.41 o 
  -4  -8   6       64.33       62.46      3.10 o 
  -3  -8   6      397.36      405.02      8.77 o 
  -2  -8   6       20.41       19.62      2.19 o 
  -1  -8   6        2.78        3.15      1.47 o 
   0  -8   6      297.80      296.90      4.88 o 
   1  -8   6      258.99      247.98      4.68 o 
   2  -8   6      180.43      169.20      5.00 o 
   3  -8   6       10.36        9.55      2.80 o 
   4  -8   6      340.53      343.16      9.08 o 
   5  -8   6       58.74       58.50      7.04 o 
   6  -8   6       48.93       62.33      5.60 o 
  -9  -7   6        7.98        9.10      3.85 o 
  -8  -7   6      133.70      139.02      6.28 o 
  -7  -7   6      138.01      144.02      5.20 o 
  -6  -7   6      304.70      303.19     10.25 o 
  -5  -7   6      316.21      318.46      6.13 o 
  -4  -7   6        1.36        0.88      1.52 o 
  -3  -7   6        5.42        6.43      1.79 o 
  -2  -7   6      560.50      549.34     10.47 o 
  -1  -7   6       42.85       38.65      1.61 o 
   0  -7   6      156.13      151.24      3.23 o 
   1  -7   6        6.55        6.34      1.54 o 
   2  -7   6      413.07      388.46      6.85 o 
   3  -7   6       60.46       54.18      3.18 o 
   4  -7   6       16.00       19.71      2.79 o 
   5  -7   6      117.60      114.43     10.33 o 
   6  -7   6       63.54       72.09     10.24 o 
 -10  -6   6       11.86        9.78      4.16 o 
  -9  -6   6        0.73        4.13      3.68 o 
  -8  -6   6       71.10       63.88      4.53 o 
  -7  -6   6       96.56       93.70      5.97 o 
  -6  -6   6       37.86       38.25      2.87 o 
  -5  -6   6       21.11       19.81      2.11 o 
  -4  -6   6     1106.22     1119.66     13.82 o 
  -3  -6   6      225.70      243.87      4.19 o 
  -2  -6   6      203.39      194.90      3.07 o 
  -1  -6   6      334.37      342.48      4.43 o 
   0  -6   6      730.26      748.02     10.77 o 
   1  -6   6       75.80       74.53      2.33 o 
   2  -6   6       57.27       65.28      2.58 o 
   3  -6   6      941.95      922.74     14.24 o 
   4  -6   6      138.72      136.57      5.22 o 
   5  -6   6       27.24       36.30      3.26 o 
   6  -6   6      112.73      112.23      8.65 o 
   7  -6   6      437.04      462.22     11.00 o 
 -10  -5   6      246.37      247.51     12.68 o 
  -9  -5   6       55.15       61.68      5.12 o 
  -8  -5   6      133.71      136.96      5.67 o 
  -7  -5   6      318.42      307.01      8.58 o 
  -6  -5   6      672.31      669.52     11.59 o 
  -5  -5   6       57.40       44.05      2.28 o 
  -4  -5   6      209.30      197.93      3.23 o 
  -3  -5   6      626.90      595.44      6.86 o 
  -2  -5   6        9.18        9.70      0.89 o 
  -1  -5   6       10.68       14.59      1.37 o 
   0  -5   6      147.35      124.79      2.10 o 
   1  -5   6     1885.88     1921.62     21.45 o 
   2  -5   6       15.63       19.04      2.02 o 
   3  -5   6       97.31       94.80      2.95 o 
   4  -5   6      283.70      289.50      5.42 o 
   5  -5   6      707.33      723.72     12.22 o 
   6  -5   6       48.45       52.27      4.11 o 
   7  -5   6        6.15        9.10      2.88 o 
   8  -5   6       82.79       87.17      5.47 o 
 -10  -4   6       32.03       30.90      8.63 o 
  -9  -4   6      134.47      126.05      5.79 o 
  -8  -4   6      330.04      339.06      8.82 o 
  -7  -4   6       54.95       53.07      3.69 o 
  -6  -4   6        4.32        5.54      2.35 o 
  -5  -4   6      945.71      919.04     14.90 o 
  -4  -4   6        3.02        4.86      1.13 o 
  -3  -4   6       95.36       95.33      1.93 o 
  -2  -4   6     3184.06     3289.08     28.66 o 
  -1  -4   6     1258.24     1262.61     12.56 o 
   0  -4   6       27.09       26.81      1.50 o 
   1  -4   6      311.75      308.46      4.01 o 
   2  -4   6     1107.87     1052.37     14.35 o 
   3  -4   6     1069.43     1024.62     13.22 o 
   4  -4   6       88.38       96.30      4.27 o 
   5  -4   6       87.97       83.17      2.82 o 
   6  -4   6      997.30     1032.71     19.71 o 
   7  -4   6       14.28       18.66      2.34 o 
   8  -4   6      127.77      149.52      5.16 o 
 -10  -3   6      137.32      142.94     12.17 o 
  -9  -3   6       10.43        6.58      3.39 o 
  -8  -3   6       12.48       14.42      3.06 o 
  -7  -3   6      663.22      667.58     13.83 o 
  -6  -3   6       36.73       32.50      2.84 o 
  -5  -3   6      931.62      917.35     18.14 o 
  -4  -3   6      784.87      767.71      9.10 o 
  -3  -3   6      482.24      478.92      5.12 o 
  -2  -3   6     2456.47     2619.69     23.04 o 
  -1  -3   6       23.40       44.88      1.18 o 
   0  -3   6      835.17      820.11      7.72 o 
   1  -3   6       63.66       60.31      2.07 o 
   2  -3   6      120.24      122.34      4.13 o 
   3  -3   6      180.57      170.89      2.76 o 
   4  -3   6      925.42      901.17     16.06 o 
   5  -3   6      130.99      137.54      2.88 o 
   6  -3   6      185.19      206.65      5.33 o 
   7  -3   6      231.84      216.58      6.58 o 
   8  -3   6      249.65      243.45     12.41 o 
   9  -3   6       83.30      106.39      9.65 o 
 -10  -2   6        6.97        0.63      7.27 o 
  -9  -2   6      114.42      121.15     10.50 o 
  -8  -2   6       22.74       22.58      6.49 o 
  -7  -2   6      150.92      141.20      8.07 o 
  -6  -2   6      750.49      722.32     14.38 o 
  -5  -2   6      684.44      667.52     13.22 o 
  -4  -2   6      185.13      186.71      4.03 o 
  -3  -2   6      795.26      771.05      7.78 o 
  -2  -2   6     2296.71     2311.81     22.27 o 
  -1  -2   6        0.55        1.24      0.51 o 
   0  -2   6     1653.44     1645.05     14.56 o 
   1  -2   6      192.47      160.92      2.36 o 
   2  -2   6     1271.96     1259.26     12.87 o 
   3  -2   6     1559.30     1551.25     16.04 o 
   4  -2   6      238.48      228.86      3.38 o 
   5  -2   6     1129.67     1087.09     13.35 o 
   6  -2   6      138.54      127.69      3.68 o 
   7  -2   6        7.55        8.79      2.90 o 
   8  -2   6       27.84       25.91      3.65 o 
   9  -2   6      267.72      295.43     13.79 o 
 -10  -1   6      109.14      113.72     11.08 o 
  -9  -1   6       32.75       34.04      7.48 o 
  -8  -1   6      404.97      346.32     15.01 o 
  -7  -1   6       42.37       32.27      5.56 o 
  -6  -1   6      432.67      421.10     26.17 o 
  -5  -1   6      289.33      267.12      6.31 o 
  -4  -1   6      161.55      155.26      2.48 o 
  -3  -1   6       36.51       27.19      1.10 o 
  -2  -1   6     1081.47     1145.16     11.28 o 
  -1  -1   6      155.52      113.51      2.43 o 
   0  -1   6     1010.89     1054.03     10.63 o 
   1  -1   6      625.33      567.96      7.78 o 
   2  -1   6     1081.74     1051.64     11.05 o 
   3  -1   6     1604.78     1637.13     17.61 o 
   4  -1   6        0.04        2.92      0.87 o 
   5  -1   6      552.91      533.68      6.70 o 
   6  -1   6      361.66      349.64      4.99 o 
   7  -1   6      117.64      113.84      3.54 o 
   8  -1   6      163.24      160.57      5.73 o 
  -9   0   6        3.40       -2.20      4.75 o 
  -8   0   6      208.99      204.67      7.80 o 
  -7   0   6      592.55      545.83     13.21 o 
  -6   0   6      257.89      255.61     13.02 o 
  -5   0   6      169.48      165.58      5.49 o 
  -4   0   6     1516.21     1453.26     20.65 o 
  -3   0   6     1476.31     1512.70     22.93 o 
  -2   0   6      977.38     1014.38      9.89 o 
  -1   0   6     5503.04     5726.96     51.38 o 
   0   0   6     1258.54     1304.38     12.52 o 
   1   0   6     1118.27     1062.09     12.50 o 
   2   0   6       30.70       49.76      1.54 o 
   3   0   6      723.13      737.53      7.75 o 
   4   0   6      208.32      216.74      2.68 o 
   5   0   6     1842.38     1780.31     16.99 o 
   6   0   6      745.91      759.04      8.35 o 
   7   0   6      244.53      247.68      4.19 o 
   8   0   6      304.04      315.63      7.74 o 
  -9   1   6       12.77       12.61      5.03 o 
  -8   1   6      134.39      134.21      7.26 o 
  -7   1   6      551.34      522.46     18.15 o 
  -6   1   6       36.50       43.77      3.80 o 
  -5   1   6     1105.28     1062.03     33.75 o 
  -4   1   6       31.64       42.62      2.06 o 
  -3   1   6     2334.19     2382.83     26.57 o 
  -2   1   6      783.83      829.59      7.65 o 
  -1   1   6      609.82      595.58      6.48 o 
   0   1   6      693.03      719.21      6.35 o 
   1   1   6     1970.61     1964.52     21.69 o 
   2   1   6     2423.00     2580.89     30.79 o 
   3   1   6        2.43        3.18      0.81 o 
   4   1   6     2204.26     2148.78     21.48 o 
   5   1   6     1441.55     1417.88     13.56 o 
   6   1   6        6.26        9.66      1.21 o 
   7   1   6      281.78      283.19      4.44 o 
   8   1   6      786.55      801.97     14.52 o 
  -9   2   6      147.25      152.39      9.01 o 
  -8   2   6       34.44       27.18      4.45 o 
  -7   2   6      320.12      340.31     11.89 o 
  -6   2   6      172.57      168.61      7.10 o 
  -5   2   6      421.75      436.91     15.08 o 
  -4   2   6      275.78      276.71      7.00 o 
  -3   2   6      706.66      695.15      9.43 o 
  -2   2   6     1539.60     1543.36     13.83 o 
  -1   2   6      290.82      257.52      2.65 o 
   0   2   6     1291.16     1408.77     13.62 o 
   1   2   6      259.68      266.26      2.86 o 
   2   2   6     1666.72     1600.83     24.82 o 
   3   2   6       11.29       14.03      0.82 o 
   4   2   6      166.71      152.01      1.96 o 
   5   2   6      179.28      171.88      2.32 o 
   6   2   6      497.03      508.47      5.94 o 
   7   2   6      171.35      174.70      3.71 o 
   8   2   6       21.19       19.80      3.52 o 
  -9   3   6       46.42       47.76      3.47 o 
  -8   3   6      131.24      122.00      5.78 o 
  -7   3   6      321.00      315.38      6.21 o 
  -6   3   6      166.30      154.66      6.38 o 
  -5   3   6        9.01        8.50      4.24 o 
  -4   3   6     1909.79     1838.65     24.35 o 
  -3   3   6      353.98      344.00      4.48 o 
  -2   3   6      342.25      296.57      3.43 o 
  -1   3   6      760.87      744.88      6.32 o 
   0   3   6     1582.32     1582.88     14.35 o 
   1   3   6       11.90       25.03      0.64 o 
   2   3   6      136.63      158.84      2.83 o 
   3   3   6     1919.24     1906.82     18.39 o 
   4   3   6      656.54      646.29      6.38 o 
   5   3   6       47.67       68.20      1.90 o 
   6   3   6      170.60      159.38      2.85 o 
   7   3   6     1228.09     1243.68     21.19 o 
   8   3   6       48.95       43.84      4.11 o 
  -8   4   6      362.36      339.92      7.97 o 
  -7   4   6       24.07       23.76      2.58 o 
  -6   4   6      924.14      892.85     16.35 o 
  -5   4   6      276.68      238.17      8.94 o 
  -4   4   6      408.70      359.15      5.97 o 
  -3   4   6      505.26      469.79      6.05 o 
  -2   4   6     2635.14     2648.96     23.66 o 
  -1   4   6      176.37      196.58      2.29 o 
   0   4   6       54.13       59.42      1.03 o 
   1   4   6     8524.49     8956.04     95.07 o 
   2   4   6      230.22      293.08      3.69 o 
   3   4   6       73.18       94.31      2.20 o 
   4   4   6      409.41      411.75      4.40 o 
   5   4   6     1745.76     1779.39     19.30 o 
   6   4   6       32.78       33.90      2.14 o 
   7   4   6       16.41       16.34      2.51 o 
   8   4   6      341.98      360.36      9.97 o 
   9   4   6      128.28      147.32      9.93 o 
  -8   5   6      261.18      232.31     18.62 o 
  -7   5   6       48.84       44.97      2.99 o 
  -6   5   6      116.54      116.10      3.92 o 
  -5   5   6      820.01      856.98     14.01 o 
  -4   5   6      561.76      560.60      8.63 o 
  -3   5   6      218.93      183.34      3.49 o 
  -2   5   6     1884.90     1865.21     20.73 o 
  -1   5   6     5563.16     5831.31     48.73 o 
   0   5   6       62.19       66.08      1.23 o 
   1   5   6      230.70      290.12      3.01 o 
   2   5   6     4816.30     4993.31     43.69 o 
   3   5   6     2853.42     2866.84     35.29 o 
   4   5   6        1.03        1.21      0.73 o 
   5   5   6       93.66       98.88      1.88 o 
   6   5   6     1528.71     1505.69     20.15 o 
   7   5   6       24.92       33.23      2.92 o 
   8   5   6       82.51       83.96      5.02 o 
   9   5   6       15.29        9.61      5.66 o 
  -7   6   6       34.57       35.99      5.14 o 
  -6   6   6       40.51       39.77      2.81 o 
  -5   6   6       79.55       88.26      4.46 o 
  -4   6   6       42.25       53.65      2.99 o 
  -3   6   6     1511.97     1474.20     19.88 o 
  -2   6   6       72.91       70.37      1.89 o 
  -1   6   6       24.14       19.40      0.99 o 
   0   6   6     2278.70     2362.64     22.32 o 
   1   6   6     1410.51     1437.01     12.15 o 
   2   6   6       24.24       16.20      0.69 o 
   3   6   6      581.28      561.22      6.71 o 
   4   6   6     1474.82     1484.80     19.91 o 
   5   6   6       11.75       11.06      1.26 o 
   6   6   6      536.21      496.43      7.69 o 
   7   6   6      299.08      315.70      5.58 o 
   8   6   6      787.77      803.38     13.20 o 
   9   6   6       48.00       51.27      6.44 o 
  10   6   6      105.08      119.75      5.28 o 
  -7   7   6      221.91      228.60      5.90 o 
  -6   7   6      355.82      354.10      7.76 o 
  -5   7   6      292.28      274.32      5.88 o 
  -4   7   6      213.80      206.41      5.72 o 
  -3   7   6      208.96      201.00      5.14 o 
  -2   7   6      925.76      929.39     21.24 o 
  -1   7   6       15.89       20.80      1.21 o 
   0   7   6       44.57       42.06      1.36 o 
   1   7   6      107.72      116.37      1.88 o 
   2   7   6     1074.04     1048.92     10.29 o 
   3   7   6      199.54      207.76      3.52 o 
   4   7   6       12.54       15.58      2.45 o 
   5   7   6      799.05      801.40     11.62 o 
   6   7   6     1202.49     1223.10     16.99 o 
   7   7   6       47.32       45.50      2.39 o 
   8   7   6        8.21        8.85      2.83 o 
   9   7   6      845.35      853.76     16.71 o 
  10   7   6       30.07       33.46      4.54 o 
  11   7   6        7.91        5.32      3.61 o 
  -6   8   6       45.01       54.60      3.53 o 
  -5   8   6       83.89       80.77      3.69 o 
  -4   8   6      600.61      513.14     40.07 o 
  -3   8   6        2.97        1.88      2.89 o 
  -2   8   6      250.13      267.54      5.83 o 
  -1   8   6      426.32      439.17      7.35 o 
   0   8   6      303.81      301.61      3.98 o 
   1   8   6      751.18      749.74      9.51 o 
   2   8   6      736.77      752.49      9.54 o 
   3   8   6      652.52      645.52      7.78 o 
   4   8   6       18.89       21.96      2.37 o 
   5   8   6       55.26       51.90      3.77 o 
   6   8   6       13.23       15.88      2.28 o 
   7   8   6      434.43      443.44      9.66 o 
   8   8   6        5.93        7.07      2.41 o 
   9   8   6       10.19       11.48      3.09 o 
  10   8   6       85.93       90.05      4.97 o 
  -6   9   6      174.18      168.27      6.10 o 
  -5   9   6       10.65       12.54      3.16 o 
  -4   9   6       12.32        6.71      3.36 o 
  -3   9   6      760.32      774.41     16.29 o 
  -2   9   6      351.28      346.62      7.24 o 
  -1   9   6      131.20      143.77      4.36 o 
   0   9   6     1530.56     1568.33     17.43 o 
   1   9   6     1305.40     1316.95     21.53 o 
   2   9   6      246.47      232.01      4.54 o 
   3   9   6      488.21      487.30      6.74 o 
   4   9   6      186.00      194.04      4.23 o 
   5   9   6     1071.79     1063.80     13.60 o 
   6   9   6      196.63      197.89      4.73 o 
   7   9   6       43.02       42.30      3.11 o 
   8   9   6      130.70      139.81      4.84 o 
   9   9   6        4.43        3.45      2.34 o 
  10   9   6       76.80       78.62      4.86 o 
  -5  10   6      145.16      149.98     10.17 o 
  -4  10   6       36.86       37.71      6.05 o 
  -3  10   6      360.78      352.67      9.42 o 
  -2  10   6      356.01      385.95     11.14 o 
  -1  10   6      605.10      580.31     18.66 o 
   0  10   6       14.64       16.07      1.82 o 
   1  10   6      329.41      328.14      6.16 o 
   2  10   6      640.27      599.01     11.23 o 
   3  10   6      274.40      281.02      4.75 o 
   4  10   6      479.13      473.17      9.51 o 
   5  10   6      638.52      633.89      9.84 o 
   6  10   6      105.39      103.62      5.38 o 
   7  10   6       78.00       74.02      3.83 o 
   8  10   6      431.01      432.93     16.86 o 
   9  10   6       77.77       76.93      6.87 o 
  10  10   6      166.02      160.53     13.54 o 
  -4  11   6       33.40       28.65      5.78 o 
  -3  11   6      351.97      348.74      9.75 o 
  -2  11   6       45.30       59.64      3.82 o 
  -1  11   6       10.99       11.33      2.77 o 
   0  11   6      291.14      285.80     16.50 o 
   1  11   6      222.77      225.79      5.98 o 
   2  11   6      484.48      465.77      9.56 o 
   3  11   6      129.83      135.11      3.99 o 
   4  11   6      321.80      304.84      6.16 o 
   5  11   6      114.14      107.14      3.82 o 
   6  11   6      305.25      307.66      6.17 o 
   7  11   6      247.41      251.62      8.89 o 
   8  11   6       11.52       10.33      3.23 o 
   9  11   6      118.11      110.96      8.93 o 
  10  11   6      128.77      132.09     16.29 o 
  -3  12   6       45.52       51.82     10.07 o 
  -2  12   6       27.53       26.23      3.54 o 
  -1  12   6       33.02       35.32      4.68 o 
   0  12   6      325.02      315.59      9.64 o 
   1  12   6       31.67       31.43      3.15 o 
   2  12   6       21.95       23.09      3.17 o 
   3  12   6      317.52      302.71      6.25 o 
   4  12   6      124.41      128.43      5.18 o 
   5  12   6       47.74       51.68      3.20 o 
   6  12   6        0.94       -2.28      2.52 o 
   7  12   6      138.42      138.74      8.20 o 
   8  12   6       29.92       30.36      4.65 o 
   9  12   6       12.37       17.77      4.31 o 
  -2  13   6      244.24      267.01     24.45 o 
  -1  13   6       83.33       89.17      6.26 o 
   0  13   6      177.94      185.57      8.03 o 
   1  13   6      515.15      528.58     13.48 o 
   2  13   6      221.67      219.17      5.40 o 
   3  13   6        1.58        2.15      2.49 o 
   4  13   6        3.17        4.46      3.39 o 
   5  13   6      343.19      331.58      8.47 o 
   6  13   6        4.45       -0.14      2.77 o 
   7  13   6        7.07        4.64      3.01 o 
   8  13   6       52.10       50.30      4.37 o 
   0  14   6       35.68       33.09      5.35 o 
   1  14   6       19.53       22.97      4.75 o 
   2  14   6       20.54       28.65      4.62 o 
   3  14   6      407.54      419.30      8.00 o 
   4  14   6       22.74       20.76      3.93 o 
   5  14   6       17.61       17.62      3.99 o 
   6  14   6      521.19      516.45     11.72 o 
   7  14   6       84.26       94.96      5.70 o 
   2  15   6        0.96        7.39      4.49 o 
   3  15   6       39.88       40.03      4.10 o 
   4  15   6      136.46      144.92      7.80 o 
   5  15   6        8.99        9.03      4.08 o 
   6  15   6       13.02       12.17      8.35 o 
  -5 -12   7       46.10       49.21      4.67 o 
  -4 -12   7       10.37       13.93      3.07 o 
  -3 -12   7        5.99        4.31      3.81 o 
  -2 -12   7      105.61      107.21      5.62 o 
  -1 -12   7        1.17        3.70      3.88 o 
   0 -12   7        2.51        7.49      4.03 o 
  -7 -11   7       11.55       13.03      6.09 o 
  -6 -11   7        8.11       14.59      5.32 o 
  -5 -11   7        1.48        1.47      3.70 o 
  -4 -11   7      217.08      230.51      7.32 o 
  -3 -11   7        2.40        1.70      2.66 o 
  -2 -11   7        5.26        2.40      3.48 o 
  -1 -11   7      130.92      129.38      5.70 o 
   0 -11   7       23.41       28.54      4.09 o 
   1 -11   7      129.63      137.80      5.67 o 
   2 -11   7        4.79        4.19      3.62 o 
  -8 -10   7        0.82       -4.47      4.47 o 
  -7 -10   7        1.39       -1.12      3.80 o 
  -6 -10   7      122.00      125.17     10.72 o 
  -5 -10   7        0.23        3.00      3.41 o 
  -4 -10   7       12.17        8.59      2.73 o 
  -3 -10   7       85.25       90.50      3.85 o 
  -2 -10   7       11.42       13.11      3.36 o 
  -1 -10   7      105.76       96.37      4.79 o 
   0 -10   7       69.88       78.80      4.11 o 
   1 -10   7      182.64      190.87      5.16 o 
   2 -10   7       21.86       26.19      3.70 o 
   3 -10   7       26.31       34.47      3.88 o 
  -8  -9   7       56.60       59.52      4.23 o 
  -7  -9   7        2.20        7.09      2.86 o 
  -6  -9   7        6.46       12.37      3.63 o 
  -5  -9   7       40.16       42.62      3.97 o 
  -4  -9   7        0.69        2.25      2.40 o 
  -3  -9   7       13.60       12.13      2.22 o 
  -2  -9   7      133.16      134.16      4.11 o 
  -1  -9   7      441.93      414.38      8.99 o 
   0  -9   7        1.79        1.58      2.27 o 
   1  -9   7      115.16      119.38      4.07 o 
   2  -9   7       50.84       47.39      3.68 o 
   3  -9   7       68.53       64.95      4.19 o 
   4  -9   7       49.16       55.88      4.55 o 
  -9  -8   7      144.08      133.91      7.80 o 
  -8  -8   7       11.39       10.93      8.46 o 
  -7  -8   7      144.25      146.02      4.66 o 
  -6  -8   7      120.45      114.95      4.16 o 
  -5  -8   7      176.42      166.07      5.79 o 
  -4  -8   7      356.28      360.90      6.84 o 
  -3  -8   7      143.54      148.64      5.18 o 
  -2  -8   7      132.40      129.81      7.32 o 
  -1  -8   7      169.38      167.87      4.26 o 
   0  -8   7      164.06      170.67      4.36 o 
   1  -8   7        3.41        3.21      2.10 o 
   2  -8   7       16.13       18.63      2.96 o 
   3  -8   7       47.05       46.07      3.44 o 
   4  -8   7      219.43      227.25      7.37 o 
   5  -8   7       24.24       24.70      3.98 o 
  -9  -7   7      136.67      131.42      6.36 o 
  -8  -7   7      266.91      259.88      8.09 o 
  -7  -7   7       30.56       33.62      3.94 o 
  -6  -7   7      277.82      284.07      5.91 o 
  -5  -7   7      122.06      115.83      4.07 o 
  -4  -7   7      208.71      205.23      4.10 o 
  -3  -7   7       52.80       41.80      5.01 o 
  -2  -7   7      399.37      400.37      7.04 o 
  -1  -7   7       58.96       57.34      2.42 o 
   0  -7   7      478.24      473.05      6.59 o 
   1  -7   7       14.60       14.02      1.80 o 
   2  -7   7       23.80       29.52      3.49 o 
   3  -7   7      383.40      392.24      8.08 o 
   4  -7   7       26.74       24.88      2.98 o 
   5  -7   7       59.33       61.80      5.91 o 
   6  -7   7       15.58       12.61      3.52 o 
  -9  -6   7       54.55       56.25      4.75 o 
  -8  -6   7        3.66        2.62      3.34 o 
  -7  -6   7       26.48       29.30      3.68 o 
  -6  -6   7      108.96      104.01      3.59 o 
  -5  -6   7        6.10        8.47      2.17 o 
  -4  -6   7      465.67      477.36      6.80 o 
  -3  -6   7      235.74      237.41      4.22 o 
  -2  -6   7      389.16      386.49      5.93 o 
  -1  -6   7      410.19      405.72      5.15 o 
   0  -6   7       56.24       55.63      2.51 o 
   1  -6   7      731.46      686.46     10.89 o 
   2  -6   7      599.14      557.93      8.71 o 
   3  -6   7      525.25      498.42      8.35 o 
   4  -6   7       69.54       76.72      5.36 o 
   5  -6   7      227.82      237.39      6.01 o 
   6  -6   7       23.49       23.67      3.41 o 
   7  -6   7        0.88        0.13      3.55 o 
  -9  -5   7       11.71       12.38      3.84 o 
  -8  -5   7       26.58       26.35      3.78 o 
  -7  -5   7       13.24        9.88      6.22 o 
  -6  -5   7        5.26        3.68      2.67 o 
  -5  -5   7      131.49      130.44      3.60 o 
  -4  -5   7      145.28      121.74      2.77 o 
  -3  -5   7      170.36      187.94      3.50 o 
  -2  -5   7     1491.67     1528.94     15.02 o 
  -1  -5   7     1290.50     1251.56     12.49 o 
   0  -5   7       10.32       13.04      0.98 o 
   1  -5   7     1521.93     1376.42     15.76 o 
   2  -5   7       65.89       62.62      2.42 o 
   3  -5   7      333.41      314.13      8.03 o 
   4  -5   7        6.11        7.41      1.85 o 
   5  -5   7       16.39       15.33      4.56 o 
   6  -5   7      188.93      193.53      6.00 o 
   7  -5   7       96.39       99.83      5.56 o 
 -10  -4   7       10.63        8.35      7.84 o 
  -9  -4   7       52.11       52.81      8.56 o 
  -8  -4   7        1.14        1.84      3.06 o 
  -7  -4   7      454.87      436.19     10.25 o 
  -6  -4   7      103.01       99.60      4.36 o 
  -5  -4   7      532.54      524.57      8.11 o 
  -4  -4   7       89.05      109.29      3.04 o 
  -3  -4   7     1009.64     1007.93     10.79 o 
  -2  -4   7      602.66      661.19      7.46 o 
  -1  -4   7      973.10      953.32      9.63 o 
   0  -4   7      592.58      584.85      6.24 o 
   1  -4   7      255.55      258.40      3.88 o 
   2  -4   7       41.62       36.63      1.75 o 
   3  -4   7      187.04      174.50      4.57 o 
   4  -4   7      788.75      779.17     11.24 o 
   5  -4   7      101.84       99.62      3.10 o 
   6  -4   7      138.13      144.94      4.76 o 
   7  -4   7       74.56       82.52      4.61 o 
   8  -4   7      324.83      366.43     10.85 o 
 -10  -3   7       57.13       51.50      9.18 o 
  -9  -3   7      225.28      218.23     13.38 o 
  -8  -3   7       58.32       63.06      4.19 o 
  -7  -3   7       26.95       24.99      3.07 o 
  -6  -3   7      148.12      147.11      5.05 o 
  -5  -3   7      413.75      444.14      8.01 o 
  -4  -3   7      166.28      156.11      3.38 o 
  -3  -3   7      249.98      263.30      3.36 o 
  -2  -3   7      770.96      745.30      7.48 o 
  -1  -3   7      413.42      454.05      5.32 o 
   0  -3   7       12.10       21.28      1.34 o 
   1  -3   7      188.48      194.72      3.11 o 
   2  -3   7     1753.50     1748.54     19.72 o 
   3  -3   7       11.06        9.28      1.24 o 
   4  -3   7       82.41       86.59      2.44 o 
   5  -3   7      377.59      394.25      6.89 o 
   6  -3   7      317.33      321.95      6.19 o 
   7  -3   7       35.57       27.38      5.99 o 
   8  -3   7        4.19       17.18      6.23 o 
 -10  -2   7       99.01      125.75     11.40 o 
  -9  -2   7       15.57       12.11      7.04 o 
  -8  -2   7      343.82      319.64     15.05 o 
  -7  -2   7      331.25      332.36     14.13 o 
  -6  -2   7      197.03      208.31      5.88 o 
  -5  -2   7        1.51        4.29      1.96 o 
  -4  -2   7     1832.79     1829.08     20.15 o 
  -3  -2   7      146.86      158.07      2.56 o 
  -2  -2   7      201.60      203.22      2.68 o 
  -1  -2   7     2678.31     2831.75     23.71 o 
   0  -2   7     1975.18     1995.97     18.11 o 
   1  -2   7       16.29       16.19      0.82 o 
   2  -2   7      154.28      174.05      2.57 o 
   3  -2   7     2036.70     1971.17     20.76 o 
   4  -2   7      710.59      671.87      9.59 o 
   5  -2   7      601.15      591.16      8.05 o 
   6  -2   7       17.42       21.23      2.15 o 
   7  -2   7      724.47      766.06     17.29 o 
   8  -2   7       77.86       88.87      8.00 o 
  -9  -1   7       29.04       32.33      7.17 o 
  -8  -1   7        0.95        0.61      5.70 o 
  -7  -1   7       17.38       19.83      5.57 o 
  -6  -1   7      476.71      470.07     17.25 o 
  -5  -1   7        3.26        4.05      3.36 o 
  -4  -1   7        6.66        9.81      1.45 o 
  -3  -1   7      662.63      651.56      7.47 o 
  -2  -1   7      544.87      501.67      5.17 o 
  -1  -1   7        1.62        1.72      0.51 o 
   0  -1   7       15.27       12.66      0.68 o 
   1  -1   7     5520.16     5490.75     55.45 o 
   2  -1   7      114.09      104.99      1.84 o 
   3  -1   7      103.27      101.54      2.16 o 
   4  -1   7     2260.53     2201.62     20.74 o 
   5  -1   7      792.72      781.45      9.26 o 
   6  -1   7      190.19      202.40      5.56 o 
   7  -1   7      155.15      160.23      4.44 o 
   8  -1   7      408.52      427.51     15.85 o 
  -9   0   7       83.92      105.35     10.05 o 
  -8   0   7      414.53      417.24     11.62 o 
  -7   0   7        4.80        7.06      3.38 o 
  -6   0   7       17.64       15.90      3.12 o 
  -5   0   7     1164.39     1182.16     23.69 o 
  -4   0   7       14.76       15.76      1.36 o 
  -3   0   7       45.27       49.38      1.85 o 
  -2   0   7      155.06      159.13      2.27 o 
  -1   0   7     1491.41     1451.65     12.64 o 
   0   0   7       58.68       61.55      1.80 o 
   1   0   7        7.89        9.23      0.66 o 
   2   0   7      811.59      732.43      8.49 o 
   3   0   7      946.29      919.84      9.53 o 
   4   0   7        1.12        5.10      0.80 o 
   5   0   7       57.56       52.67      1.59 o 
   6   0   7     1195.00     1217.03     12.66 o 
   7   0   7      134.11      147.91      3.75 o 
   8   0   7       44.02       48.69      7.52 o 
  -9   1   7       88.16       85.27     14.38 o 
  -8   1   7       59.60       54.80      5.01 o 
  -7   1   7      241.07      221.91      7.74 o 
  -6   1   7       28.04       28.55      3.38 o 
  -5   1   7      394.89      362.51      9.11 o 
  -4   1   7      223.68      222.20      5.26 o 
  -3   1   7     1389.50     1424.51     17.75 o 
  -2   1   7      218.06      232.32      2.69 o 
  -1   1   7      811.84      854.41      7.53 o 
   0   1   7     2356.11     2325.90     18.47 o 
   1   1   7      218.11      222.85      2.75 o 
   2   1   7      194.40      166.19      2.49 o 
   3   1   7      543.95      547.37      9.64 o 
   4   1   7     1637.44     1617.14     15.44 o 
   5   1   7       24.83       26.71      1.10 o 
   6   1   7      199.20      192.95      2.79 o 
   7   1   7      259.93      244.58      4.51 o 
   8   1   7      523.26      522.98     10.61 o 
  -9   2   7      756.93      755.80     19.89 o 
  -8   2   7       22.34       22.32      4.26 o 
  -7   2   7      407.32      403.49     11.10 o 
  -6   2   7      551.47      510.46     12.29 o 
  -5   2   7      652.00      646.12     21.43 o 
  -4   2   7     1379.59     1303.36     28.11 o 
  -3   2   7       98.24       95.80      2.36 o 
  -2   2   7     1291.60     1341.76     12.16 o 
  -1   2   7        2.08        1.14      0.47 o 
   0   2   7      438.23      489.17      4.93 o 
   1   2   7       92.05       80.97      1.40 o 
   2   2   7     2052.72     1962.65     20.23 o 
   3   2   7       40.73       42.55      1.28 o 
   4   2   7      734.75      747.59      7.54 o 
   5   2   7     1182.37     1188.12     10.92 o 
   6   2   7      449.75      422.53      5.54 o 
   7   2   7      273.87      277.26      7.47 o 
   8   2   7       48.01       53.84      4.58 o 
  -9   3   7       76.75       83.49      5.75 o 
  -8   3   7       88.27       87.20      5.28 o 
  -7   3   7      232.90      224.44     11.04 o 
  -6   3   7      359.13      352.21      8.53 o 
  -5   3   7      290.41      285.74      5.83 o 
  -4   3   7     2002.03     1902.85     28.10 o 
  -3   3   7      393.10      396.68      5.12 o 
  -2   3   7     1920.54     2008.34     17.96 o 
  -1   3   7     1448.07     1494.97     13.84 o 
   0   3   7      126.69       93.67      1.28 o 
   1   3   7     2270.95     2321.71     19.88 o 
   2   3   7     2156.73     2343.49     29.67 o 
   3   3   7     3195.25     3453.55     35.23 o 
   4   3   7       54.52       59.87      1.20 o 
   5   3   7      841.45      857.65      9.53 o 
   6   3   7      385.73      398.42      6.45 o 
   7   3   7      604.27      623.02     14.67 o 
   8   3   7      116.21      115.53      8.83 o 
  -8   4   7       12.63       14.99      2.82 o 
  -7   4   7       47.54       42.97      2.99 o 
  -6   4   7      316.54      298.21      6.45 o 
  -5   4   7      136.95      139.02      3.71 o 
  -4   4   7      210.80      216.80      6.38 o 
  -3   4   7       19.54       25.02      1.34 o 
  -2   4   7     1057.16     1051.82     11.05 o 
  -1   4   7      488.46      493.39      4.74 o 
   0   4   7      861.11      887.89      7.37 o 
   1   4   7     3262.35     3504.76     32.48 o 
   2   4   7      852.92     1027.82     10.76 o 
   3   4   7     1937.87     2021.84     20.76 o 
   4   4   7      158.30      165.12      2.11 o 
   5   4   7      472.70      519.47      6.93 o 
   6   4   7      334.41      351.71      6.79 o 
   7   4   7      336.94      346.84      9.73 o 
   8   4   7      123.59      141.39      9.27 o 
   9   4   7      155.89      174.08     10.63 o 
  -8   5   7       21.63       21.02      3.15 o 
  -7   5   7      351.26      340.87      6.91 o 
  -6   5   7       55.37       52.11      3.11 o 
  -5   5   7      436.99      431.94      7.44 o 
  -4   5   7       10.09        8.33      1.73 o 
  -3   5   7      650.19      630.03     11.31 o 
  -2   5   7      984.37      976.38     10.40 o 
  -1   5   7     1422.35     1449.26     11.93 o 
   0   5   7       22.89       37.41      0.94 o 
   1   5   7     1461.09     1401.80     12.03 o 
   2   5   7       10.12       14.11      1.45 o 
   3   5   7     2564.60     2627.07     36.96 o 
   4   5   7     1469.81     1470.36     20.66 o 
   5   5   7      209.28      215.37      3.66 o 
   6   5   7      794.54      777.63     10.32 o 
   7   5   7       82.36       95.60      5.29 o 
   8   5   7      994.53      985.28     29.69 o 
   9   5   7       82.76       91.17      8.34 o 
  -7   6   7      333.19      321.95      6.88 o 
  -6   6   7      229.91      230.40      5.92 o 
  -5   6   7      515.16      486.02      8.24 o 
  -4   6   7      345.26      308.82      5.85 o 
  -3   6   7      382.60      375.31      7.04 o 
  -2   6   7      291.50      300.59      4.39 o 
  -1   6   7      143.42      141.03      2.13 o 
   0   6   7      238.51      204.80      2.50 o 
   1   6   7       91.34       90.48      1.48 o 
   2   6   7     1172.05     1178.43     10.74 o 
   3   6   7      448.16      410.59      5.34 o 
   4   6   7      220.92      226.54      4.19 o 
   5   6   7      655.37      676.77      9.22 o 
   6   6   7     1401.10     1364.93     18.60 o 
   7   6   7      119.78      115.27      3.49 o 
   8   6   7        0.13        3.46      1.94 o 
   9   6   7      225.80      231.27      7.87 o 
  10   6   7       37.38       55.96      8.32 o 
  -7   7   7      240.14      226.31      5.93 o 
  -6   7   7      542.73      496.95     21.57 o 
  -5   7   7       85.05       83.74      3.62 o 
  -4   7   7      884.06      919.86     13.44 o 
  -3   7   7      553.21      514.11     11.10 o 
  -2   7   7      204.30      192.80      6.11 o 
  -1   7   7     1083.01     1104.16     14.01 o 
   0   7   7     1916.34     1965.52     17.72 o 
   1   7   7       24.51       25.31      1.04 o 
   2   7   7      114.79      108.73      2.01 o 
   3   7   7      993.43      985.58     12.27 o 
   4   7   7     1263.26     1239.75     19.89 o 
   5   7   7      144.30      142.02      3.54 o 
   6   7   7       80.82       81.27      3.45 o 
   7   7   7      838.81      833.69     13.83 o 
   8   7   7      157.63      162.35      5.22 o 
   9   7   7       14.73        9.13      6.21 o 
  10   7   7       63.54       68.20      9.55 o 
  11   7   7      385.97      418.49     11.99 o 
  -6   8   7      170.65      170.85      5.20 o 
  -5   8   7      126.66      115.17      5.65 o 
  -4   8   7        6.98        5.76      2.22 o 
  -3   8   7      363.47      363.18      7.35 o 
  -2   8   7      951.31      964.98     15.65 o 
  -1   8   7       10.78       10.80      1.67 o 
   0   8   7       16.15       15.79      1.20 o 
   1   8   7     2742.04     2685.80     28.80 o 
   2   8   7      319.32      328.61      4.90 o 
   3   8   7       19.71       25.85      1.31 o 
   4   8   7      986.13      999.29     14.34 o 
   5   8   7      449.95      425.08      7.08 o 
   6   8   7       86.62       80.80      3.80 o 
   7   8   7      152.02      147.31      4.13 o 
   8   8   7      208.23      216.39      6.36 o 
   9   8   7      344.46      338.99      8.57 o 
  10   8   7       34.92       35.95      9.70 o 
  -6   9   7        1.14        1.73      4.53 o 
  -5   9   7      214.73      214.04      7.04 o 
  -4   9   7      206.88      193.42      5.76 o 
  -3   9   7       29.54       25.89      4.16 o 
  -2   9   7       28.80       31.49      2.77 o 
  -1   9   7     1284.69     1280.00     20.22 o 
   0   9   7      100.50      108.33      3.13 o 
   1   9   7       57.83       63.65      2.80 o 
   2   9   7      184.91      199.51      3.69 o 
   3   9   7      576.27      559.55      7.52 o 
   4   9   7       94.79       91.28      2.87 o 
   5   9   7       67.11       72.00      2.95 o 
   6   9   7     1258.73     1224.14     17.39 o 
   7   9   7      227.92      221.62      5.11 o 
   8   9   7        1.75        0.96      2.92 o 
   9   9   7      112.59      112.67      5.40 o 
  10   9   7      102.93       96.59      5.35 o 
  -5  10   7        1.09        4.97      2.57 o 
  -4  10   7      132.72      133.95      5.30 o 
  -3  10   7      346.45      326.79      9.17 o 
  -2  10   7        2.34        2.86      3.04 o 
  -1  10   7       70.29       72.90      4.50 o 
   0  10   7      391.83      399.48      6.60 o 
   1  10   7       30.66       30.49      2.27 o 
   2  10   7       32.05       30.09      2.29 o 
   3  10   7      184.61      185.02      3.72 o 
   4  10   7      797.70      797.99     11.73 o 
   5  10   7       94.65       89.29      3.28 o 
   6  10   7        5.28       12.08      2.65 o 
   7  10   7       98.94       94.58      3.82 o 
   8  10   7      418.87      404.46     10.07 o 
   9  10   7        6.77       12.49      4.29 o 
  10  10   7       27.78       30.06      4.31 o 
  -4  11   7        6.30        6.76      4.36 o 
  -3  11   7       27.27       34.04      4.44 o 
  -2  11   7      387.26      421.96      8.78 o 
  -1  11   7      292.74      293.58      6.85 o 
   0  11   7      339.43      346.22      9.85 o 
   1  11   7      147.90      157.52      4.88 o 
   2  11   7      756.95      737.97     11.42 o 
   3  11   7       29.35       25.35      2.32 o 
   4  11   7       11.99       13.64      3.35 o 
   5  11   7      148.91      148.19      4.33 o 
   6  11   7      506.32      490.71      9.76 o 
   7  11   7        1.25        0.17      2.93 o 
   8  11   7        9.09       11.03      3.78 o 
   9  11   7      239.37      217.25     13.67 o 
  10  11   7       17.13       13.54      4.06 o 
  -3  12   7       12.61       19.43      3.65 o 
  -2  12   7      195.85      197.13      6.22 o 
  -1  12   7      259.83      265.74     14.71 o 
   0  12   7      254.71      259.63     12.26 o 
   1  12   7       13.19       13.72      3.37 o 
   2  12   7       66.24       64.43      3.19 o 
   3  12   7      594.26      599.23      9.88 o 
   4  12   7      102.03      101.40      7.47 o 
   5  12   7      109.79      107.30      4.54 o 
   6  12   7       79.26       77.09      3.63 o 
   7  12   7      293.73      275.57      7.15 o 
   8  12   7        6.55        3.49      3.93 o 
   9  12   7       20.74       23.38      4.32 o 
  -2  13   7      247.75      240.62      9.32 o 
  -1  13   7       37.04       43.33      5.26 o 
   0  13   7       30.05       29.34      4.87 o 
   1  13   7      301.18      318.45      9.94 o 
   2  13   7        7.65        4.14      2.83 o 
   3  13   7      110.27      118.37      6.36 o 
   4  13   7       62.43       57.15      4.32 o 
   5  13   7       56.75       56.06      4.39 o 
   6  13   7        3.73        5.07      4.33 o 
   7  13   7       38.83       39.48      3.75 o 
   8  13   7      107.77       97.74      5.93 o 
   0  14   7        4.87        5.06      4.57 o 
   1  14   7      100.11       97.26      6.15 o 
   2  14   7       27.97       24.04      4.56 o 
   3  14   7      176.00      186.00      5.23 o 
   4  14   7       27.79       28.47      4.09 o 
   5  14   7       55.73       61.60      4.69 o 
   6  14   7       87.28       87.89      5.42 o 
   7  14   7       24.09       28.37      5.15 o 
   2  15   7      117.72      123.22      6.92 o 
   3  15   7       45.48       50.90      5.14 o 
   4  15   7       16.21       18.41      4.11 o 
   5  15   7        6.44       11.58      4.13 o 
   6  15   7       82.31       79.27      5.47 o 
  -4 -12   8       42.38       45.60      6.61 o 
  -3 -12   8        2.41        4.76      3.98 o 
  -2 -12   8        0.55       -0.56      3.94 o 
  -1 -12   8        1.10        5.07      4.03 o 
  -6 -11   8        7.46        9.31      4.12 o 
  -5 -11   8        1.07       -3.31      3.31 o 
  -4 -11   8      183.84      191.02      5.45 o 
  -3 -11   8       25.28       23.61      4.47 o 
  -2 -11   8       42.56       46.04      4.39 o 
  -1 -11   8       90.35       86.58      5.11 o 
   0 -11   8       14.86        9.82      3.85 o 
   1 -11   8      105.66      102.38      4.39 o 
  -7 -10   8       32.89       25.54      4.37 o 
  -6 -10   8        2.31        1.93      3.61 o 
  -5 -10   8      127.61      128.17      5.83 o 
  -4 -10   8       10.97       11.15      2.83 o 
  -3 -10   8        6.73        3.06      2.62 o 
  -2 -10   8        0.32        1.12      4.18 o 
  -1 -10   8      148.19      159.34      9.11 o 
   0 -10   8        3.03        4.99      2.64 o 
   1 -10   8      325.76      328.75      7.27 o 
   2 -10   8       20.62       18.64      6.23 o 
   3 -10   8       58.39       61.00      4.43 o 
  -8  -9   8        7.96        8.13      4.45 o 
  -7  -9   8      216.18      219.32      9.58 o 
  -6  -9   8       34.65       41.26      4.26 o 
  -5  -9   8       28.20       31.47      3.82 o 
  -4  -9   8       69.41       71.66      3.46 o 
  -3  -9   8      262.54      258.54      7.01 o 
  -2  -9   8       29.59       29.29      2.56 o 
  -1  -9   8      141.92      144.76      5.61 o 
   0  -9   8       92.50       88.53      3.60 o 
   1  -9   8       22.08       31.37      2.90 o 
   2  -9   8       23.70       19.87      3.29 o 
   3  -9   8        0.87        1.45      3.23 o 
   4  -9   8       61.17       65.04      5.00 o 
  -8  -8   8      133.41      144.63      6.75 o 
  -7  -8   8        1.72        1.11      2.87 o 
  -6  -8   8        8.84        9.77      2.73 o 
  -5  -8   8      407.76      406.92      9.21 o 
  -4  -8   8       35.48       40.59      2.82 o 
  -3  -8   8        9.06        5.30      3.16 o 
  -2  -8   8      272.97      280.03      5.81 o 
  -1  -8   8        2.42        4.13      2.11 o 
   0  -8   8        7.86       10.38      2.18 o 
   1  -8   8      168.49      180.59      7.31 o 
   2  -8   8      389.82      401.58      8.55 o 
   3  -8   8       25.36       22.56      3.25 o 
   4  -8   8        0.80        4.86      3.05 o 
   5  -8   8      197.62      196.00      8.58 o 
  -9  -7   8      128.87      119.26     11.76 o 
  -8  -7   8       52.13       52.98      4.83 o 
  -7  -7   8      218.48      231.12      6.29 o 
  -6  -7   8       27.49       30.97      2.78 o 
  -5  -7   8       48.53       53.80      3.02 o 
  -4  -7   8      181.13      180.32      5.07 o 
  -3  -7   8       28.73       38.15      3.11 o 
  -2  -7   8        7.33        9.77      2.01 o 
  -1  -7   8      167.10      168.96      3.47 o 
   0  -7   8      667.44      658.06      8.60 o 
   1  -7   8       25.65       29.14      2.59 o 
   2  -7   8       16.15       23.18      2.44 o 
   3  -7   8      196.18      205.23      5.69 o 
   4  -7   8       60.05       60.87      3.68 o 
   5  -7   8       31.32       38.89      4.53 o 
   6  -7   8        2.12        2.59      2.79 o 
  -9  -6   8       19.34       27.30      8.38 o 
  -8  -6   8       33.39       22.45      4.04 o 
  -7  -6   8        5.71        5.16      3.32 o 
  -6  -6   8      148.29      165.46     10.00 o 
  -5  -6   8       53.44       44.59      3.14 o 
  -4  -6   8        2.78        3.98      1.86 o 
  -3  -6   8      894.71      919.74     15.53 o 
  -2  -6   8      203.32      212.44      8.09 o 
  -1  -6   8        3.47        5.47      1.22 o 
   0  -6   8       85.71       83.65      2.50 o 
   1  -6   8      507.64      519.48      8.01 o 
   2  -6   8       86.72       90.02      3.21 o 
   3  -6   8        1.46       -0.40      2.24 o 
   4  -6   8      180.04      175.47      5.16 o 
   5  -6   8      589.04      620.59     11.37 o 
   6  -6   8      102.04      121.83      6.35 o 
   7  -6   8       33.55       30.82      4.35 o 
  -9  -5   8       10.54       10.29      7.56 o 
  -8  -5   8      164.36      172.77     12.01 o 
  -7  -5   8      107.32       91.43     10.69 o 
  -6  -5   8      124.60      123.98      4.54 o 
  -5  -5   8      677.18      662.06     10.04 o 
  -4  -5   8        1.55        2.42      1.60 o 
  -3  -5   8      614.27      610.11      9.50 o 
  -2  -5   8      106.34      100.77      2.35 o 
  -1  -5   8        9.14       11.35      1.51 o 
   0  -5   8      133.24      136.56      2.81 o 
   1  -5   8       80.08       67.01      2.31 o 
   2  -5   8       33.55       38.94      2.36 o 
   3  -5   8       26.98       26.75      2.12 o 
   4  -5   8       49.41       47.09      2.80 o 
   5  -5   8       53.03       58.80      5.35 o 
   6  -5   8      233.59      237.02      8.02 o 
   7  -5   8       50.03       51.69      4.26 o 
  -9  -4   8       40.61       21.73      7.75 o 
  -8  -4   8       30.49       25.39      6.62 o 
  -7  -4   8      502.20      514.12     11.80 o 
  -6  -4   8       26.33       24.35      3.12 o 
  -5  -4   8      129.37      114.30      3.95 o 
  -4  -4   8      339.42      329.04      5.73 o 
  -3  -4   8      737.83      779.51     11.54 o 
  -2  -4   8      693.77      694.88      7.90 o 
  -1  -4   8      724.14      701.10      7.40 o 
   0  -4   8      416.04      406.89      4.67 o 
   1  -4   8       11.99       10.01      1.39 o 
   2  -4   8     1241.64     1171.77     15.02 o 
   3  -4   8       18.50       20.97      2.71 o 
   4  -4   8      253.59      244.68      4.84 o 
   5  -4   8        4.60        8.08      2.04 o 
   6  -4   8        8.69       12.91      2.46 o 
   7  -4   8       10.81        9.74      2.83 o 
   8  -4   8      128.41      133.24      5.19 o 
  -9  -3   8      201.60      223.36     13.66 o 
  -8  -3   8        5.02        1.15      5.61 o 
  -7  -3   8        4.51       11.97      5.39 o 
  -6  -3   8       98.83       87.93      7.52 o 
  -5  -3   8      215.21      189.70      6.07 o 
  -4  -3   8      484.91      418.25      8.09 o 
  -3  -3   8       30.51       29.08      1.47 o 
  -2  -3   8      758.86      701.24      7.44 o 
  -1  -3   8        0.26        2.22      0.81 o 
   0  -3   8      812.81      764.27      8.06 o 
   1  -3   8      593.63      562.34      6.54 o 
   2  -3   8      733.94      712.69     10.19 o 
   3  -3   8      326.40      319.47      5.06 o 
   4  -3   8      201.71      195.41      3.78 o 
   5  -3   8      376.79      356.33      6.05 o 
   6  -3   8        6.28        4.92      1.87 o 
   7  -3   8      161.53      173.14     10.37 o 
   8  -3   8       56.53       64.60      7.89 o 
  -9  -2   8       20.24       11.46      7.23 o 
  -8  -2   8      267.05      243.76     13.22 o 
  -7  -2   8        7.88        9.31      5.50 o 
  -6  -2   8      349.04      324.79     13.71 o 
  -5  -2   8        8.59        8.95      4.08 o 
  -4  -2   8     1566.44     1482.12     21.00 o 
  -3  -2   8       40.47       42.88      1.60 o 
  -2  -2   8      537.53      522.24      6.02 o 
  -1  -2   8     1479.34     1476.15     13.73 o 
   0  -2   8     1367.32     1347.87     12.55 o 
   1  -2   8      439.30      392.64      6.06 o 
   2  -2   8      273.52      271.68      3.96 o 
   3  -2   8      535.71      527.61      6.78 o 
   4  -2   8      712.99      679.09     11.67 o 
   5  -2   8      521.61      546.39      9.03 o 
   6  -2   8      169.23      157.79      5.18 o 
   7  -2   8      355.06      361.56      8.19 o 
  -9  -1   8        8.10        6.09      6.78 o 
  -8  -1   8      192.31      185.72     11.68 o 
  -7  -1   8        5.08        3.54      5.27 o 
  -6  -1   8      330.89      306.56     12.79 o 
  -5  -1   8      375.60      363.27     13.87 o 
  -4  -1   8      664.35      683.44     12.31 o 
  -3  -1   8      511.71      521.46      6.44 o 
  -2  -1   8        5.16        3.31      0.61 o 
  -1  -1   8     1796.53     1849.42     16.13 o 
   0  -1   8       33.31       28.82      1.27 o 
   1  -1   8     1432.30     1431.74     14.98 o 
   2  -1   8       47.71       38.65      1.54 o 
   3  -1   8      954.29      931.41     10.06 o 
   4  -1   8      428.16      408.40      5.43 o 
   5  -1   8      129.35      124.39      3.09 o 
   6  -1   8      497.70      496.71     10.25 o 
   7  -1   8      323.24      317.83      7.25 o 
  -9   0   8       48.44       46.06      8.43 o 
  -8   0   8       12.35       15.12      6.02 o 
  -7   0   8      483.10      457.94     17.50 o 
  -6   0   8      142.33      136.10      6.03 o 
  -5   0   8      246.84      246.36      7.17 o 
  -4   0   8       28.88       35.87      2.24 o 
  -3   0   8     1705.59     1726.30     21.54 o 
  -2   0   8      164.92      152.94      2.11 o 
  -1   0   8     1631.36     1702.39     13.36 o 
   0   0   8      599.12      613.29      5.43 o 
   1   0   8     1893.92     1894.92     20.64 o 
   2   0   8      231.55      291.80      5.74 o 
   3   0   8      192.10      175.93      2.93 o 
   4   0   8     1721.20     1667.20     19.63 o 
   5   0   8       63.32       68.18      2.37 o 
   6   0   8      105.44      108.80      3.33 o 
   7   0   8       40.85       41.90      3.34 o 
   8   0   8      383.49      386.59     17.50 o 
  -9   1   8       40.27       36.02      7.89 o 
  -8   1   8       66.95       74.22      5.65 o 
  -7   1   8      223.48      222.35      7.81 o 
  -6   1   8       74.80       71.19      4.58 o 
  -5   1   8      749.12      731.48     15.79 o 
  -4   1   8      727.88      711.97     10.76 o 
  -3   1   8       50.05       37.56      1.85 o 
  -2   1   8     1454.35     1428.20     14.33 o 
  -1   1   8      515.97      525.57      6.25 o 
   0   1   8      321.15      342.40      3.42 o 
   1   1   8      356.11      380.77      4.06 o 
   2   1   8     4337.33     4428.11     44.57 o 
   3   1   8        7.61       11.31      1.29 o 
   4   1   8       12.21        8.51      1.04 o 
   5   1   8     1636.72     1594.86     16.19 o 
   6   1   8      637.62      608.27      8.13 o 
   7   1   8       17.47       22.27      2.45 o 
   8   1   8        0.75        2.16      2.91 o 
  -9   2   8      228.43      221.48      9.44 o 
  -8   2   8      219.55      211.93      8.41 o 
  -7   2   8      220.95      217.22      9.50 o 
  -6   2   8      306.74      282.27     12.56 o 
  -5   2   8        6.20        5.00      2.67 o 
  -4   2   8       16.66       21.99      2.20 o 
  -3   2   8     1269.70     1257.48     15.93 o 
  -2   2   8       62.03       62.51      1.24 o 
  -1   2   8        9.37       15.79      0.81 o 
   0   2   8     5039.36     5218.62     42.37 o 
   1   2   8        8.31        8.45      1.08 o 
   2   2   8       21.45       33.74      1.15 o 
   3   2   8     1105.13     1038.24     11.11 o 
   4   2   8      563.52      548.74      6.04 o 
   5   2   8        5.08        3.79      0.88 o 
   6   2   8       30.39       23.27      2.30 o 
   7   2   8      733.54      738.23     12.44 o 
   8   2   8        3.30        1.01      2.83 o 
  -8   3   8        6.90        2.37      2.64 o 
  -7   3   8       19.81       19.60      2.70 o 
  -6   3   8      619.93      618.25     10.82 o 
  -5   3   8      129.04      124.76      3.82 o 
  -4   3   8      100.93       93.29      3.25 o 
  -3   3   8     2323.77     2329.26     25.24 o 
  -2   3   8     2301.65     2374.27     23.55 o 
  -1   3   8       54.26       63.40      1.60 o 
   0   3   8      673.67      782.54      6.55 o 
   1   3   8     3489.50     3632.42     31.06 o 
   2   3   8      494.95      457.47      8.92 o 
   3   3   8       30.78       39.77      1.08 o 
   4   3   8      330.98      341.49      4.37 o 
   5   3   8     1540.16     1459.15     17.40 o 
   6   3   8       95.20       87.88      3.38 o 
   7   3   8       77.01       77.03      4.21 o 
   8   3   8      178.44      195.19      7.67 o 
   9   3   8      534.44      559.84     19.57 o 
  -8   4   8      213.09      209.91      5.68 o 
  -7   4   8       63.79       67.33      3.70 o 
  -6   4   8       23.74       23.73      2.43 o 
  -5   4   8      257.06      253.23      5.19 o 
  -4   4   8      516.59      505.39      7.95 o 
  -3   4   8       26.86       29.47      1.45 o 
  -2   4   8       13.82       15.60      0.87 o 
  -1   4   8     2439.86     2455.68     19.94 o 
   0   4   8      277.24      274.67      2.42 o 
   1   4   8        1.38        5.46      1.13 o 
   2   4   8     3009.93     3019.04     30.64 o 
   3   4   8      251.58      216.58      3.06 o 
   4   4   8      439.50      445.32      4.75 o 
   5   4   8      981.51      892.65     13.90 o 
   6   4   8      826.06      852.36     13.55 o 
   7   4   8       49.97       52.73      4.41 o 
   8   4   8       12.71       19.40      3.84 o 
   9   4   8       92.84       83.81      8.17 o 
  -8   5   8       66.18       68.46      3.92 o 
  -7   5   8      591.18      586.07     11.00 o 
  -6   5   8      128.68      127.37      4.20 o 
  -5   5   8      171.80      175.72      4.58 o 
  -4   5   8      310.60      302.49      5.56 o 
  -3   5   8     1276.50     1299.05     14.71 o 
  -2   5   8      514.40      533.44      6.20 o 
  -1   5   8       64.46       73.41      1.41 o 
   0   5   8      920.42      937.85      7.72 o 
   1   5   8      123.76       98.54      1.46 o 
   2   5   8      183.45      198.01      2.37 o 
   3   5   8     1263.99     1391.43     21.36 o 
   4   5   8     2001.19     1954.66     31.27 o 
   5   5   8      565.25      574.19      8.79 o 
   6   5   8      248.03      259.02      5.74 o 
   7   5   8      262.84      250.07      8.55 o 
   8   5   8      690.09      699.47     16.68 o 
   9   5   8       15.35       18.38      6.06 o 
  -7   6   8       11.86       13.49      2.96 o 
  -6   6   8       29.36       23.11      2.91 o 
  -5   6   8      292.74      268.63      5.61 o 
  -4   6   8      162.94      157.99      5.16 o 
  -3   6   8       19.82       25.20      1.74 o 
  -2   6   8      229.37      232.99      3.41 o 
  -1   6   8      427.79      437.97      4.84 o 
   0   6   8     1400.35     1444.77     13.16 o 
   1   6   8      714.87      763.77      6.92 o 
   2   6   8     2145.46     2269.12     19.21 o 
   3   6   8      206.39      192.23      3.31 o 
   4   6   8       81.70       83.69      2.45 o 
   5   6   8      256.23      262.32      5.58 o 
   6   6   8      224.40      250.71      5.34 o 
   7   6   8       32.26       37.32      2.21 o 
   8   6   8       21.61       23.84      3.84 o 
   9   6   8      350.18      371.01      8.36 o 
  10   6   8        9.29       18.41      7.19 o 
  -7   7   8       27.29       23.72      5.01 o 
  -6   7   8      214.62      220.88      5.63 o 
  -5   7   8        7.47        7.38      2.27 o 
  -4   7   8      931.63      933.58     13.72 o 
  -3   7   8       18.36       15.53      1.71 o 
  -2   7   8      378.67      390.07      5.88 o 
  -1   7   8      986.29      984.89     11.40 o 
   0   7   8     1750.06     1864.57     17.93 o 
   1   7   8       60.43       74.79      1.49 o 
   2   7   8      135.29      135.99      2.52 o 
   3   7   8      404.83      407.17      5.83 o 
   4   7   8     1349.80     1327.15     18.12 o 
   5   7   8      426.88      429.83      7.86 o 
   6   7   8       85.77       89.77      3.38 o 
   7   7   8      591.90      567.87     10.11 o 
   8   7   8       35.14       30.50      2.80 o 
   9   7   8       37.77       45.90      5.14 o 
  10   7   8      119.66      119.57      4.93 o 
  -6   8   8       90.94       84.13      4.06 o 
  -5   8   8       52.43       59.41      3.39 o 
  -4   8   8      276.86      269.80      5.88 o 
  -3   8   8      538.38      536.02      9.86 o 
  -2   8   8      546.39      536.33      9.69 o 
  -1   8   8      244.55      262.41      4.31 o 
   0   8   8      220.84      232.52      4.38 o 
   1   8   8     1304.44     1223.15     17.14 o 
   2   8   8        0.27        0.91      1.13 o 
   3   8   8     1299.59     1266.72     14.17 o 
   4   8   8      697.34      695.82      9.28 o 
   5   8   8      109.21      112.58      3.40 o 
   6   8   8      502.76      495.82      9.14 o 
   7   8   8      358.48      338.78      7.11 o 
   8   8   8       48.19       57.15      3.70 o 
   9   8   8      130.14      139.57     12.76 o 
  10   8   8      126.49      135.38     15.18 o 
  -6   9   8      144.44      166.97     14.02 o 
  -5   9   8      239.86      239.86      7.77 o 
  -4   9   8       88.43       81.01      4.13 o 
  -3   9   8      282.56      294.18      9.68 o 
  -2   9   8       50.01       47.97      3.57 o 
  -1   9   8      526.67      540.83      9.79 o 
   0   9   8        0.82        2.13      1.57 o 
   1   9   8      751.44      746.92     11.22 o 
   2   9   8      404.03      409.65      5.94 o 
   3   9   8      954.94      944.28     11.95 o 
   4   9   8      718.65      719.91      9.69 o 
   5   9   8      942.58      909.75     13.32 o 
   6   9   8      325.94      327.21      6.94 o 
   7   9   8        1.31       -1.12      3.17 o 
   8   9   8      706.75      538.13     79.76 o 
   9   9   8       32.22       36.35      5.98 o 
  10   9   8       20.70       19.48      3.79 o 
  -5  10   8      164.06      170.97      6.12 o 
  -4  10   8       49.42       50.35      7.25 o 
  -3  10   8       53.13       43.74      3.03 o 
  -2  10   8      375.52      391.84      9.53 o 
  -1  10   8      142.06      153.40      4.76 o 
   0  10   8      336.90      325.25      7.03 o 
   1  10   8       24.84       24.36      2.23 o 
   2  10   8     1142.64     1134.61     16.37 o 
   3  10   8       85.35       83.89      2.62 o 
   4  10   8      269.52      272.87      5.46 o 
   5  10   8      131.01      126.54      3.51 o 
   6  10   8      341.15      341.37      7.46 o 
   7  10   8        7.26        6.51      2.73 o 
   8  10   8       79.38       83.59      4.82 o 
   9  10   8      356.73      364.09      9.60 o 
  10  10   8      184.27      157.16     23.20 o 
  -4  11   8       45.26       40.60      4.02 o 
  -3  11   8      109.49      117.84      5.83 o 
  -2  11   8      269.48      273.75      6.98 o 
  -1  11   8       15.02       12.60      3.88 o 
   0  11   8      353.57      371.85     10.28 o 
   1  11   8      214.59      213.64      5.69 o 
   2  11   8       49.54       53.49      3.81 o 
   3  11   8       53.65       59.28      4.17 o 
   4  11   8      221.60      222.41      5.03 o 
   5  11   8        6.07        7.61      2.28 o 
   6  11   8        4.15       10.92      3.37 o 
   7  11   8      412.20      408.29     10.20 o 
   8  11   8        4.02        0.78      3.55 o 
   9  11   8        0.28        1.26      3.61 o 
  10  11   8       20.53       24.41      4.40 o 
  -3  12   8      188.63      205.93      9.27 o 
  -2  12   8      207.34      198.22      8.36 o 
  -1  12   8       45.95       51.07      5.24 o 
   0  12   8        5.41       12.67      6.97 o 
   1  12   8      177.95      175.20      5.26 o 
   2  12   8      151.81      166.41      4.64 o 
   3  12   8       14.09       13.31      2.38 o 
   4  12   8        5.31        4.46      3.03 o 
   5  12   8      743.66      737.42     11.47 o 
   6  12   8        5.32        3.79      2.76 o 
   7  12   8        0.49        1.27      3.77 o 
   8  12   8       36.56       37.99      4.94 o 
   9  12   8      158.32      162.73     23.62 o 
  -2  13   8        1.54        5.50      4.95 o 
  -1  13   8      285.09      300.09     10.11 o 
   0  13   8       87.54       76.15      7.31 o 
   1  13   8        0.07        3.44      4.03 o 
   2  13   8      160.40      179.36      5.63 o 
   3  13   8      304.88      311.91      6.73 o 
   4  13   8        1.74        5.51      3.32 o 
   5  13   8       19.17       15.32      3.72 o 
   6  13   8      286.46      278.53      6.92 o 
   7  13   8       17.62       22.95      3.50 o 
   8  13   8        0.14        2.36      4.08 o 
   0  14   8       82.23       87.26      6.32 o 
   1  14   8      199.34      203.71      8.22 o 
   2  14   8        2.73        4.01      3.03 o 
   3  14   8       16.18       14.16      2.84 o 
   4  14   8      434.77      451.83     10.35 o 
   5  14   8       69.52       71.30      4.89 o 
   6  14   8        1.41       -2.98      4.48 o 
   7  14   8      109.88      112.33      6.96 o 
   2  15   8      144.97      154.77      8.65 o 
   3  15   8        4.05        4.35      7.63 o 
   4  15   8        0.56        1.13      3.63 o 
   5  15   8       45.63       50.94      4.81 o 
   6  15   8       48.91       48.37      5.60 o 
  -5 -11   9       54.50       50.07      4.98 o 
  -4 -11   9        1.75       -1.14      2.90 o 
  -3 -11   9       14.90       22.41      3.95 o 
  -2 -11   9       85.10       79.54      5.10 o 
  -1 -11   9       11.96       13.38      4.04 o 
   0 -11   9        1.59        3.78      3.83 o 
   1 -11   9       16.74        9.92      4.35 o 
  -7 -10   9       59.94       57.05      4.99 o 
  -6 -10   9       35.04       32.05      4.40 o 
  -5 -10   9      123.04      129.54      5.89 o 
  -4 -10   9        0.25       -1.16      2.76 o 
  -3 -10   9       40.61       38.97      3.12 o 
  -2 -10   9       17.93       21.43      3.83 o 
  -1 -10   9       25.79       27.52      3.91 o 
   0 -10   9       27.97       24.77      3.93 o 
   1 -10   9       33.45       39.61      3.41 o 
   2 -10   9        8.30       11.21      3.72 o 
  -7  -9   9      192.39      197.96      8.30 o 
  -6  -9   9        0.04       -3.56      3.56 o 
  -5  -9   9        6.88        4.37      3.48 o 
  -4  -9   9        7.99       13.92      2.70 o 
  -3  -9   9      131.66      125.12      5.38 o 
  -2  -9   9       87.24       79.01      4.46 o 
  -1  -9   9      144.07      142.53      6.64 o 
   0  -9   9       16.31       17.10      2.67 o 
   1  -9   9       11.71       22.11      2.88 o 
   2  -9   9      331.01      364.48      8.37 o 
   3  -9   9       10.79        8.16      3.38 o 
   4  -9   9       66.07       68.55      6.14 o 
  -8  -8   9       43.66       47.95      5.30 o 
  -7  -8   9       43.22       40.28      5.10 o 
  -6  -8   9        3.82        2.72      3.36 o 
  -5  -8   9       14.65        8.23      3.26 o 
  -4  -8   9      162.30      163.98      5.09 o 
  -3  -8   9        2.31        2.41      1.82 o 
  -2  -8   9      355.41      360.21      6.83 o 
  -1  -8   9       37.73       37.03      3.92 o 
   0  -8   9      193.97      204.47      8.63 o 
   1  -8   9      184.89      177.43      4.76 o 
   2  -8   9      501.94      498.27      9.95 o 
   3  -8   9      152.72      159.09      5.58 o 
   4  -8   9       96.17       97.87      5.36 o 
   5  -8   9       30.25       27.21      5.03 o 
  -8  -7   9       23.60       35.34      8.42 o 
  -7  -7   9      142.38      138.72      6.86 o 
  -6  -7   9      122.11      118.58      5.26 o 
  -5  -7   9        3.43        0.54      2.95 o 
  -4  -7   9       66.81       64.21      3.12 o 
  -3  -7   9        0.70        2.07      1.79 o 
  -2  -7   9       11.95       14.00      2.25 o 
  -1  -7   9       10.19       13.54      2.64 o 
   0  -7   9      467.50      462.69      6.64 o 
   1  -7   9       53.69       54.52      2.57 o 
   2  -7   9       10.18        9.47      2.56 o 
   3  -7   9       30.58       30.52      3.17 o 
   4  -7   9        1.52        3.48      3.25 o 
   5  -7   9       91.62       89.12      5.85 o 
   6  -7   9        2.67        0.48      3.34 o 
  -9  -6   9       18.82       21.42      8.23 o 
  -8  -6   9      193.47      195.52     13.09 o 
  -7  -6   9       24.11       26.77      4.31 o 
  -6  -6   9      137.40      136.81      6.32 o 
  -5  -6   9      316.07      317.82      8.96 o 
  -4  -6   9      137.21      155.34      4.23 o 
  -3  -6   9      375.30      384.87     10.34 o 
  -2  -6   9       28.06       28.67      2.24 o 
  -1  -6   9      455.35      453.42      5.99 o 
   0  -6   9        5.50        3.78      1.52 o 
   1  -6   9      102.39       99.70      2.83 o 
   2  -6   9       47.21       41.76      2.62 o 
   3  -6   9      250.35      251.94      6.38 o 
   4  -6   9        6.45        6.17      2.85 o 
   5  -6   9      111.61       91.27     13.37 o 
   6  -6   9      160.39      163.10      7.53 o 
  -9  -5   9       17.33       21.52      8.06 o 
  -8  -5   9      105.01      100.10      9.66 o 
  -7  -5   9      301.93      251.97     12.94 o 
  -6  -5   9      120.73      128.75      5.95 o 
  -5  -5   9       58.99       57.43      3.51 o 
  -4  -5   9        3.17        4.44      1.92 o 
  -3  -5   9      280.80      274.60      5.46 o 
  -2  -5   9       44.79       48.14      2.85 o 
  -1  -5   9      132.09      122.16      2.50 o 
   0  -5   9      462.24      439.39      6.04 o 
   1  -5   9      350.50      360.36      5.24 o 
   2  -5   9       47.85       37.43      2.14 o 
   3  -5   9        3.77        2.12      1.81 o 
   4  -5   9      653.76      666.91     11.63 o 
   5  -5   9        4.33        9.40      2.79 o 
   6  -5   9        5.14        3.36      3.20 o 
   7  -5   9       66.13       81.82      5.22 o 
  -9  -4   9      198.98      192.09     13.23 o 
  -8  -4   9        5.45        2.60      6.39 o 
  -7  -4   9       62.42       64.45      8.04 o 
  -6  -4   9        2.27       -0.21      3.00 o 
  -5  -4   9      659.97      642.53     14.63 o 
  -4  -4   9       69.13       65.90      2.55 o 
  -3  -4   9      221.24      215.29      4.55 o 
  -2  -4   9     1983.50     2070.02     26.29 o 
  -1  -4   9      328.61      326.14      4.28 o 
   0  -4   9      140.62      136.71      2.36 o 
   1  -4   9      141.22      148.28      2.97 o 
   2  -4   9      832.28      836.58     11.28 o 
   3  -4   9      119.85      100.89      5.86 o 
   4  -4   9       10.58       16.79      2.15 o 
   5  -4   9      306.49      311.43      7.51 o 
   6  -4   9      203.96      204.78      6.31 o 
   7  -4   9       58.69       64.65      4.21 o 
   8  -4   9        2.46        5.37      3.21 o 
  -9  -3   9        0.35       -5.85      6.93 o 
  -8  -3   9       38.38       33.36      7.05 o 
  -7  -3   9      192.63      200.42     11.12 o 
  -6  -3   9       47.02       52.05      6.77 o 
  -5  -3   9      204.42      184.61      6.21 o 
  -4  -3   9      116.66      138.26      6.99 o 
  -3  -3   9       46.24       43.36      1.92 o 
  -2  -3   9      287.69      302.59      3.86 o 
  -1  -3   9      248.10      251.65      3.54 o 
   0  -3   9     1332.54     1315.90     14.13 o 
   1  -3   9       18.85       15.89      1.21 o 
   2  -3   9       21.19       16.34      1.46 o 
   3  -3   9     1857.85     1858.36     24.47 o 
   4  -3   9       39.36       40.06      5.31 o 
   5  -3   9      102.97      116.23      3.65 o 
   6  -3   9      210.72      227.13     12.56 o 
   7  -3   9      290.97      316.56      8.84 o 
  -9  -2   9       66.17       70.06      8.95 o 
  -8  -2   9       13.94       10.95      6.47 o 
  -7  -2   9       19.75       14.10      5.47 o 
  -6  -2   9     1035.65     1030.94     32.68 o 
  -5  -2   9        2.41        3.74      2.40 o 
  -4  -2   9       20.88       13.70      2.48 o 
  -3  -2   9      258.94      279.51      4.54 o 
  -2  -2   9     1042.63     1052.98     10.11 o 
  -1  -2   9      440.90      439.85      5.23 o 
   0  -2   9       28.67       31.90      1.55 o 
   1  -2   9      384.45      340.89      4.64 o 
   2  -2   9        4.71        4.51      0.89 o 
   3  -2   9      112.75      113.90      3.14 o 
   4  -2   9       48.58       43.75      1.83 o 
   5  -2   9      492.20      494.89      7.53 o 
   6  -2   9        2.13        4.48      3.46 o 
   7  -2   9       10.55       16.50      3.17 o 
  -9  -1   9       91.45       97.26      9.73 o 
  -8  -1   9      137.70      141.36     10.11 o 
  -7  -1   9        3.14        4.40      5.46 o 
  -6  -1   9       43.12       36.44      5.90 o 
  -5  -1   9      446.83      427.56     15.69 o 
  -4  -1   9      106.30      106.98      4.35 o 
  -3  -1   9      211.36      196.49      3.47 o 
  -2  -1   9       57.96       58.40      1.54 o 
  -1  -1   9     1207.35     1189.18     11.20 o 
   0  -1   9       20.64       17.16      0.83 o 
   1  -1   9      282.25      287.91      4.01 o 
   2  -1   9      775.79      765.29     17.03 o 
   3  -1   9      762.66      722.87      9.59 o 
   4  -1   9      421.61      404.58      6.10 o 
   5  -1   9      362.07      351.42      6.16 o 
   6  -1   9      535.03      525.36     10.24 o 
   7  -1   9       47.49       47.53      4.35 o 
   8  -1   9       86.17       86.56     10.03 o 
  -9   0   9       27.79       22.81      7.59 o 
  -8   0   9       28.55       36.58      6.92 o 
  -7   0   9      596.94      565.40     20.56 o 
  -6   0   9        3.02        4.09      4.73 o 
  -5   0   9       82.71       69.39      6.04 o 
  -4   0   9      126.96      124.31      4.67 o 
  -3   0   9     1035.92     1038.66     13.45 o 
  -2   0   9      203.73      184.34      2.90 o 
  -1   0   9      268.16      268.35      2.64 o 
   0   0   9      251.93      236.14      2.53 o 
   1   0   9      135.03      127.50      3.24 o 
   2   0   9       23.63       19.60      1.00 o 
   3   0   9      434.93      447.46      5.36 o 
   4   0   9      756.43      705.42     10.02 o 
   5   0   9      894.53      844.26     12.01 o 
   6   0   9      416.00      412.65      9.23 o 
   7   0   9      119.34      114.28      4.22 o 
   8   0   9      459.92      442.22     13.66 o 
  -9   1   9       49.27       42.53      7.99 o 
  -8   1   9        0.30       -5.88      6.05 o 
  -7   1   9      131.59      130.58      9.81 o 
  -6   1   9      174.15      167.22      6.30 o 
  -5   1   9      528.69      525.92     23.04 o 
  -4   1   9     1807.82     1822.44     28.46 o 
  -3   1   9      161.80      168.48      3.01 o 
  -2   1   9     1221.11     1250.67     12.12 o 
  -1   1   9      594.25      714.45      5.95 o 
   0   1   9     1638.29     1587.92     13.21 o 
   1   1   9      675.80      654.58      6.40 o 
   2   1   9     3371.50     3475.75     39.24 o 
   3   1   9      176.85      169.72      2.75 o 
   4   1   9      777.14      784.94      8.63 o 
   5   1   9      320.69      317.82      4.36 o 
   6   1   9      370.18      353.59      6.29 o 
   7   1   9      263.47      277.99      8.56 o 
   8   1   9       46.52       46.40      3.93 o 
  -9   2   9        2.50        9.80      3.04 o 
  -8   2   9       42.58       46.66      3.58 o 
  -7   2   9       76.31       73.31      5.45 o 
  -6   2   9      321.75      337.50     12.93 o 
  -5   2   9       46.54       47.42      4.15 o 
  -4   2   9      688.88      684.99     11.82 o 
  -3   2   9      308.19      291.46      4.45 o 
  -2   2   9      521.99      524.98      5.52 o 
  -1   2   9     1022.20     1070.73      8.95 o 
   0   2   9     1166.14     1200.81     10.11 o 
   1   2   9      572.53      534.94      5.46 o 
   2   2   9       98.67       93.96      2.38 o 
   3   2   9      306.20      280.79      4.49 o 
   4   2   9       38.55       57.50      1.81 o 
   5   2   9      418.84      446.51      5.89 o 
   6   2   9       63.44       71.27      3.30 o 
   7   2   9      397.42      404.32      8.11 o 
   8   2   9      331.08      336.12      8.29 o 
   9   2   9      312.81      346.29     10.29 o 
  -8   3   9      106.58       93.92      9.11 o 
  -7   3   9       87.37       82.44      3.96 o 
  -6   3   9      224.16      228.78      7.04 o 
  -5   3   9      253.80      251.73      5.58 o 
  -4   3   9      450.08      438.85      7.90 o 
  -3   3   9     1102.55     1058.07     13.03 o 
  -2   3   9      716.18      730.90      7.85 o 
  -1   3   9      692.32      659.54      6.05 o 
   0   3   9      509.60      484.63      4.54 o 
   1   3   9     1094.70     1143.86     10.12 o 
   2   3   9        3.27        5.83      0.57 o 
   3   3   9     2215.41     2216.61     21.59 o 
   4   3   9      166.41      171.49      3.84 o 
   5   3   9      624.24      590.03      9.95 o 
   6   3   9      858.64      829.17     13.47 o 
   7   3   9      621.53      594.71     12.66 o 
   8   3   9       49.22       48.31      4.81 o 
   9   3   9       56.28       55.12      6.16 o 
  -8   4   9      106.30      107.66      4.94 o 
  -7   4   9      136.98      128.35      4.40 o 
  -6   4   9      228.49      223.06      5.15 o 
  -5   4   9      229.46      216.26      4.85 o 
  -4   4   9      198.14      188.04      4.15 o 
  -3   4   9      169.83      172.78      3.05 o 
  -2   4   9      180.73      179.72      2.53 o 
  -1   4   9      459.57      455.41      4.23 o 
   0   4   9      107.73      102.90      1.28 o 
   1   4   9      981.45     1034.66      9.51 o 
   2   4   9      294.48      297.45      3.92 o 
   3   4   9      985.62     1027.16     13.69 o 
   4   4   9     1438.03     1458.39     15.32 o 
   5   4   9      449.56      434.24      6.91 o 
   6   4   9      809.87      777.62     12.68 o 
   7   4   9       21.29       24.07      4.30 o 
   8   4   9      715.79      739.37     30.73 o 
   9   4   9       13.44       12.77      6.05 o 
  -8   5   9      143.92      143.05      5.55 o 
  -7   5   9      151.67      148.17      4.76 o 
  -6   5   9        0.91        0.13      2.34 o 
  -5   5   9      951.48      928.54     13.61 o 
  -4   5   9      169.66      164.33      4.11 o 
  -3   5   9      114.41      115.91      2.88 o 
  -2   5   9     2335.45     2311.84     21.80 o 
  -1   5   9      990.94      998.88      8.83 o 
   0   5   9       79.43       74.49      1.28 o 
   1   5   9       37.61       35.16      1.54 o 
   2   5   9     1156.84     1116.99     15.64 o 
   3   5   9      307.21      269.14      3.39 o 
   4   5   9      763.41      755.76     15.39 o 
   5   5   9       18.13       20.84      1.54 o 
   6   5   9      505.76      462.36      8.38 o 
   7   5   9        5.85        6.43      1.40 o 
   8   5   9       75.88       74.06      5.41 o 
   9   5   9      352.41      378.90     15.98 o 
  10   5   9      250.79      276.76     14.62 o 
  -7   6   9      124.45      130.42      4.69 o 
  -6   6   9      118.88      120.46      4.34 o 
  -5   6   9        0.62        1.69      2.18 o 
  -4   6   9      850.78      837.84     12.39 o 
  -3   6   9     1072.94     1057.79     13.26 o 
  -2   6   9       13.98       14.66      1.27 o 
  -1   6   9      356.25      366.34      4.23 o 
   0   6   9     2095.28     2019.39     15.47 o 
   1   6   9       54.75       63.47      1.29 o 
   2   6   9       56.52       64.38      1.53 o 
   3   6   9     1616.84     1655.76     25.46 o 
   4   6   9       11.08       13.32      1.49 o 
   5   6   9      307.16      309.89      5.60 o 
   6   6   9      229.04      228.41      4.65 o 
   7   6   9      478.88      498.92      8.95 o 
   8   6   9       31.90       34.98      2.38 o 
   9   6   9        1.29        0.49      2.21 o 
  10   6   9       46.72       61.39      8.90 o 
  -7   7   9        2.68        2.88      2.97 o 
  -6   7   9      560.23      557.35      9.70 o 
  -5   7   9      151.81      148.17      4.49 o 
  -4   7   9       62.48       63.59      3.04 o 
  -3   7   9       24.43       24.15      1.83 o 
  -2   7   9     1342.10     1306.04     15.99 o 
  -1   7   9      174.61      178.46      2.88 o 
   0   7   9        8.45        7.04      0.89 o 
   1   7   9      651.30      674.83      8.03 o 
   2   7   9      882.96      892.87     10.23 o 
   3   7   9      643.18      665.57      8.74 o 
   4   7   9      137.32      138.16      3.88 o 
   5   7   9     1648.15     1618.59     26.86 o 
   6   7   9        3.15        3.46      1.90 o 
   7   7   9       16.73       21.64      2.47 o 
   8   7   9      372.47      388.27      7.79 o 
   9   7   9       60.83       63.27      3.61 o 
  10   7   9       21.28       21.62      6.19 o 
  -6   8   9       72.11       66.12      3.87 o 
  -5   8   9      212.28      194.51      6.54 o 
  -4   8   9      156.15      150.18      4.40 o 
  -3   8   9        0.46        2.53      1.88 o 
  -2   8   9        6.03        5.73      1.84 o 
  -1   8   9      720.59      747.63     10.69 o 
   0   8   9        5.08        7.74      1.55 o 
   1   8   9      135.53      147.78      3.57 o 
   2   8   9      420.00      425.65      5.61 o 
   3   8   9     1052.48     1054.23     13.28 o 
   4   8   9        3.45        4.82      1.56 o 
   5   8   9        4.40        6.04      2.01 o 
   6   8   9      721.41      711.61     12.73 o 
   7   8   9      270.98      277.82      6.32 o 
   8   8   9       39.01       43.02      3.93 o 
   9   8   9       43.09       41.20      3.63 o 
  10   8   9      327.92      336.14     29.42 o 
  -5   9   9        4.15        6.77      3.22 o 
  -4   9   9        7.06        4.92      2.93 o 
  -3   9   9      475.21      490.79      8.32 o 
  -2   9   9       23.26       30.42      2.45 o 
  -1   9   9      139.26      145.24      4.55 o 
   0   9   9      352.88      366.13      7.69 o 
   1   9   9      608.02      647.06      9.92 o 
   2   9   9        0.10       -1.40      1.40 o 
   3   9   9        6.61       10.88      1.47 o 
   4   9   9      347.65      339.11      6.29 o 
   5   9   9      426.03      427.01      8.83 o 
   6   9   9        1.13        2.09      2.29 o 
   7   9   9       93.27       86.05      3.92 o 
   8   9   9      360.43      383.12     16.77 o 
   9   9   9       35.61       30.85      5.49 o 
  10   9   9        7.56        8.48      3.47 o 
  -5  10   9      269.09      293.56      8.75 o 
  -4  10   9      150.89      153.69      5.64 o 
  -3  10   9      183.59      185.20      6.11 o 
  -2  10   9      641.93      671.31     10.49 o 
  -1  10   9       36.52       36.51      2.96 o 
   0  10   9      369.87      368.03      7.63 o 
   1  10   9       39.07       43.74      3.07 o 
   2  10   9      944.18      931.25     13.78 o 
   3  10   9       44.51       43.49      2.02 o 
   4  10   9      241.86      238.28      4.65 o 
   5  10   9      193.26      187.74      4.49 o 
   6  10   9      213.36      208.99      5.75 o 
   7  10   9        0.30        2.99      2.66 o 
   8  10   9       51.78       56.18      4.21 o 
   9  10   9      108.04      105.48      8.78 o 
  10  10   9      376.99      429.05     19.31 o 
  -4  11   9      118.38      119.21      5.44 o 
  -3  11   9       99.81      106.63      4.24 o 
  -2  11   9      114.47      110.02      4.13 o 
  -1  11   9       63.16       61.73      5.12 o 
   0  11   9     1002.59     1008.47     21.91 o 
   1  11   9      189.91      207.03      6.61 o 
   2  11   9      266.33      269.81      5.65 o 
   3  11   9      511.81      502.00      8.43 o 
   4  11   9       36.57       36.86      2.70 o 
   5  11   9      269.25      249.10      7.72 o 
   6  11   9       41.11       39.86      7.64 o 
   7  11   9      238.62      239.66      6.67 o 
   8  11   9       27.06       26.81      4.07 o 
   9  11   9       76.80       74.86     12.59 o 
  -3  12   9       85.17       90.57      4.23 o 
  -2  12   9      149.71      149.02      7.85 o 
  -1  12   9      160.12      166.04     10.51 o 
   0  12   9       45.29       42.51      4.59 o 
   1  12   9      483.72      503.37     10.02 o 
   2  12   9       38.25       34.42      3.05 o 
   3  12   9      208.86      210.84      5.06 o 
   4  12   9      148.35      152.04      5.57 o 
   5  12   9      437.50      436.17      8.84 o 
   6  12   9       20.08       24.41      3.13 o 
   7  12   9      379.27      376.81     10.16 o 
   8  12   9       75.38       66.06      9.35 o 
   9  12   9       57.85       61.42      9.33 o 
  -2  13   9      100.80      114.69     17.45 o 
  -1  13   9      263.93      298.86     10.08 o 
   0  13   9        5.47        5.68      4.32 o 
   1  13   9      177.08      176.55      7.62 o 
   2  13   9      104.27      101.14      4.60 o 
   3  13   9       96.76      102.10      3.91 o 
   4  13   9      101.34      104.51      5.02 o 
   5  13   9       48.47       37.97      4.79 o 
   6  13   9       78.07       87.54      4.38 o 
   7  13   9       40.59       39.60      4.81 o 
   8  13   9      104.82      102.62      6.04 o 
   0  14   9      112.67      116.90      7.02 o 
   1  14   9       68.21       68.62      5.42 o 
   2  14   9       60.75       65.32      4.06 o 
   3  14   9      301.05      325.38     10.13 o 
   4  14   9      172.12      199.64      6.86 o 
   5  14   9        6.68        7.18      4.26 o 
   6  14   9      307.46      317.50     13.54 o 
   7  14   9        2.77        4.16      3.43 o 
   2  15   9       56.92       61.50      6.87 o 
   3  15   9      167.27      179.50      7.92 o 
   4  15   9       19.79       10.74      4.19 o 
   5  15   9        2.53        6.94      4.60 o 
   6  15   9        5.32        5.29      7.66 o 
  -4 -11  10       92.98      107.18      5.40 o 
  -3 -11  10        3.34        3.37      3.92 o 
  -2 -11  10       14.66       18.00      4.20 o 
  -1 -11  10       48.72       54.00      4.72 o 
   0 -11  10        3.65        8.26      4.12 o 
  -6 -10  10       37.96       43.28      4.70 o 
  -5 -10  10       22.94       21.00      3.54 o 
  -4 -10  10        2.84        1.62      2.85 o 
  -3 -10  10       68.73       72.44      4.76 o 
  -2 -10  10       23.94       24.73      3.89 o 
  -1 -10  10        0.09       -3.27      3.87 o 
   0 -10  10       81.14       92.19      5.14 o 
   1 -10  10       55.63       56.32      3.68 o 
   2 -10  10        0.22        1.99      4.33 o 
  -7  -9  10       41.97       45.65      5.48 o 
  -6  -9  10        0.70       -0.59      3.80 o 
  -5  -9  10       20.18       24.51      3.87 o 
  -4  -9  10        0.09        3.65      2.72 o 
  -3  -9  10       11.44       13.77      2.75 o 
  -2  -9  10      135.04      142.66      5.76 o 
  -1  -9  10       98.12       91.02      4.81 o 
   0  -9  10        1.60        1.39      2.60 o 
   1  -9  10       24.55       30.54      4.01 o 
   2  -9  10        1.78        4.85      3.95 o 
   3  -9  10        3.02        3.16      4.01 o 
  -8  -8  10       30.96       31.46      5.32 o 
  -7  -8  10       47.74       54.21      5.46 o 
  -6  -8  10       46.11       38.78      4.12 o 
  -5  -8  10        1.59        2.45      4.48 o 
  -4  -8  10      613.36      643.92     14.41 o 
  -3  -8  10       10.82        9.88      2.38 o 
  -2  -8  10        8.73        6.67      2.29 o 
  -1  -8  10       15.33       14.72      3.20 o 
   0  -8  10      214.31      213.74      5.18 o 
   1  -8  10       40.94       38.71      2.93 o 
   2  -8  10        1.88        1.45      4.44 o 
   3  -8  10      101.73       97.36      5.43 o 
   4  -8  10       65.68       62.56      8.13 o 
  -8  -7  10       37.11       35.08      5.22 o 
  -7  -7  10        6.83        8.88      4.34 o 
  -6  -7  10      383.96      393.90     11.24 o 
  -5  -7  10       23.47       17.17      3.35 o 
  -4  -7  10        2.47       -2.16      2.16 o 
  -3  -7  10       57.09       46.31     11.59 o 
  -2  -7  10       25.40       26.76      2.45 o 
  -1  -7  10      327.30      329.64      6.19 o 
   0  -7  10        2.73        3.11      1.89 o 
   1  -7  10      127.69      129.32      3.62 o 
   2  -7  10       62.28       65.09      3.76 o 
   3  -7  10       60.91       64.25      5.81 o 
   4  -7  10       22.15       27.77      5.47 o 
   5  -7  10      100.02       97.12      5.42 o 
  -8  -6  10       17.72       26.23      7.98 o 
  -7  -6  10       31.74       43.41      4.75 o 
  -6  -6  10        1.06       -0.53      3.99 o 
  -5  -6  10      141.08      143.94      5.31 o 
  -4  -6  10      127.27      136.37      4.14 o 
  -3  -6  10      529.67      508.29     11.91 o 
  -2  -6  10       17.84       20.23      2.18 o 
  -1  -6  10      470.81      473.75      6.22 o 
   0  -6  10      235.80      227.99      4.13 o 
   1  -6  10      212.44      206.42      4.16 o 
   2  -6  10       42.61       47.35      2.76 o 
   3  -6  10      164.01      153.63      5.81 o 
   4  -6  10      104.68      103.98      5.43 o 
   5  -6  10        3.31        3.85      3.18 o 
   6  -6  10       31.72       31.59      4.48 o 
  -9  -5  10        1.09        8.09      7.11 o 
  -8  -5  10        1.26       -2.19      6.65 o 
  -7  -5  10        2.64        0.87      5.63 o 
  -6  -5  10       40.12       32.65      4.20 o 
  -5  -5  10       22.38       22.06      3.00 o 
  -4  -5  10        3.36        4.17      1.90 o 
  -3  -5  10       26.52       29.54      2.48 o 
  -2  -5  10       16.59       15.98      3.35 o 
  -1  -5  10       98.54      100.88      2.37 o 
   0  -5  10      206.31      210.01      3.80 o 
   1  -5  10      105.88      108.10      2.86 o 
   2  -5  10      671.74      641.13      9.86 o 
   3  -5  10        7.15        6.75      2.60 o 
   4  -5  10      120.84       71.81     22.39 o 
   5  -5  10       19.14       16.66      3.06 o 
   6  -5  10       54.98       59.82      7.10 o 
   7  -5  10        2.04        1.81      3.63 o 
  -9  -4  10      107.52      101.92     10.75 o 
  -8  -4  10       33.58       24.68      7.54 o 
  -7  -4  10      122.10      117.69      9.86 o 
  -6  -4  10       42.49       42.59      4.07 o 
  -5  -4  10      220.34      214.36      7.08 o 
  -4  -4  10      243.81      227.40      4.72 o 
  -3  -4  10       94.76      100.05      3.77 o 
  -2  -4  10      698.13      719.46     14.85 o 
  -1  -4  10        1.91        3.98      1.12 o 
   0  -4  10      439.40      418.81      5.74 o 
   1  -4  10       64.77       63.04      2.38 o 
   2  -4  10      321.22      309.14      5.27 o 
   3  -4  10        1.62        2.89      1.85 o 
   4  -4  10      227.70      227.48      7.18 o 
   5  -4  10       34.30       28.55      5.09 o 
   6  -4  10      239.89      232.32      6.65 o 
   7  -4  10      233.37      247.48      8.30 o 
  -9  -3  10       16.95       11.27      7.68 o 
  -8  -3  10        2.16        0.56      6.08 o 
  -7  -3  10        8.13        5.80      5.88 o 
  -6  -3  10      122.76      117.04      7.39 o 
  -5  -3  10       18.31       19.23      3.01 o 
  -4  -3  10      607.19      589.66      9.05 o 
  -3  -3  10      211.84      184.23      4.14 o 
  -2  -3  10      149.20      137.81      3.84 o 
  -1  -3  10      821.12      804.90      9.61 o 
   0  -3  10      200.81      204.25      3.66 o 
   1  -3  10      489.09      487.99      6.64 o 
   2  -3  10      329.49      306.09      5.60 o 
   3  -3  10      459.15      446.55     10.76 o 
   4  -3  10        7.47        7.91      1.87 o 
   5  -3  10      681.27      673.26     13.26 o 
   6  -3  10       28.04       27.46      2.68 o 
   7  -3  10       84.18       83.25      9.36 o 
   8  -3  10       69.04       75.18      4.74 o 
  -9  -2  10        0.18        8.15      7.26 o 
  -8  -2  10      276.76      259.84     13.52 o 
  -7  -2  10        2.98        2.77      5.26 o 
  -6  -2  10      131.93      132.01      9.15 o 
  -5  -2  10       73.29       64.17      4.02 o 
  -4  -2  10      418.11      441.20     10.57 o 
  -3  -2  10      243.41      203.34      4.13 o 
  -2  -2  10      112.99      122.87      2.72 o 
  -1  -2  10      267.43      295.61      4.29 o 
   0  -2  10      594.71      590.68      6.74 o 
   1  -2  10      137.97      128.80      2.73 o 
   2  -2  10        6.48        9.95      1.66 o 
   3  -2  10      712.15      669.19      9.13 o 
   4  -2  10       56.94       53.07      2.24 o 
   5  -2  10      108.84      109.28      3.15 o 
   6  -2  10      218.36      226.61      8.05 o 
   7  -2  10      118.96      119.67      8.98 o 
  -9  -1  10       40.38       35.66      8.30 o 
  -8  -1  10       19.92       25.76      7.21 o 
  -7  -1  10      219.98      212.54     11.96 o 
  -6  -1  10       64.95       65.69      6.98 o 
  -5  -1  10       36.45       36.07      3.33 o 
  -4  -1  10        7.40        4.36      2.24 o 
  -3  -1  10      852.84      840.87     11.03 o 
  -2  -1  10        6.28        9.14      1.08 o 
  -1  -1  10      302.24      315.89      3.63 o 
   0  -1  10      648.21      634.59      7.09 o 
   1  -1  10     1642.15     1691.81     18.78 o 
   2  -1  10        2.90        5.13      1.15 o 
   3  -1  10        0.93        1.23      1.05 o 
   4  -1  10     1681.59     1608.16     19.72 o 
   5  -1  10        6.29        7.05      1.97 o 
   6  -1  10       22.28       16.50      2.86 o 
   7  -1  10       21.09       26.94      4.08 o 
   8  -1  10       88.38       94.54      6.68 o 
   9  -1  10        5.30        1.85      7.73 o 
  -9   0  10      422.76      410.60     18.49 o 
  -8   0  10       87.41       85.20      9.06 o 
  -7   0  10      133.30      143.07     10.15 o 
  -6   0  10      100.59       85.69      7.34 o 
  -5   0  10      394.12      401.14     15.16 o 
  -4   0  10        6.05        8.72      2.36 o 
  -3   0  10       43.20       46.97      2.04 o 
  -2   0  10      311.05      310.31      4.91 o 
  -1   0  10     1267.50     1314.30     11.42 o 
   0   0  10        2.50        4.20      0.98 o 
   1   0  10        2.13        6.25      0.78 o 
   2   0  10      776.75      712.26      9.22 o 
   3   0  10        4.05        4.79      1.35 o 
   4   0  10       83.04       73.30      1.96 o 
   5   0  10       93.62      103.40      3.82 o 
   6   0  10       75.33       77.52      3.88 o 
   7   0  10       80.73       93.01      4.66 o 
   8   0  10       31.77       47.77      5.99 o 
   9   0  10      229.50      267.68     15.96 o 
  -9   1  10       32.61       44.76      4.50 o 
  -8   1  10       26.27       21.34      7.12 o 
  -7   1  10      241.96      254.10     12.94 o 
  -6   1  10       26.75       29.84      5.84 o 
  -5   1  10      137.11      127.37      8.13 o 
  -4   1  10     2034.96     2034.09     39.91 o 
  -3   1  10     1182.25     1198.72     17.06 o 
  -2   1  10       45.68       52.79      1.41 o 
  -1   1  10      418.85      430.02      4.03 o 
   0   1  10     3898.81     3950.31     32.07 o 
   1   1  10        2.18        2.94      0.71 o 
   2   1  10       16.36       24.10      1.33 o 
   3   1  10      753.53      743.49     10.44 o 
   4   1  10      388.67      371.59      5.13 o 
   5   1  10      297.22      287.45      4.50 o 
   6   1  10      323.22      307.20      7.36 o 
   7   1  10      240.32      236.78      5.77 o 
   8   1  10       76.16       85.40      5.72 o 
   9   1  10       11.35       19.02      7.88 o 
  -8   2  10       21.19       20.21      4.29 o 
  -7   2  10       30.54       32.29      3.11 o 
  -6   2  10      350.01      319.85      8.18 o 
  -5   2  10       74.77       76.76      3.36 o 
  -4   2  10       11.83       13.57      2.01 o 
  -3   2  10       63.87       63.45      2.12 o 
  -2   2  10     1522.31     1557.99     16.14 o 
  -1   2  10        4.61        5.29      0.60 o 
   0   2  10      497.07      530.19      5.09 o 
   1   2  10     1410.93     1331.87     12.03 o 
   2   2  10      637.53      623.20      6.58 o 
   3   2  10      579.86      579.71      6.70 o 
   4   2  10      644.22      605.57      7.02 o 
   5   2  10     1974.41     1920.81     25.18 o 
   6   2  10       37.82       40.67      2.87 o 
   7   2  10       54.03       61.58      3.30 o 
   8   2  10      260.46      271.23      7.51 o 
   9   2  10      154.66      140.86      7.05 o 
  -8   3  10      260.53      254.96      8.14 o 
  -7   3  10        5.95        9.29      2.85 o 
  -6   3  10        5.88        4.77      2.43 o 
  -5   3  10      456.48      450.56      8.42 o 
  -4   3  10      201.23      200.42      4.32 o 
  -3   3  10      866.80      862.67     10.93 o 
  -2   3  10       12.67       15.50      1.00 o 
  -1   3  10     1004.23      994.01      7.99 o 
   0   3  10      288.39      336.37      3.23 o 
   1   3  10      217.20      208.22      2.62 o 
   2   3  10      453.18      463.50      6.40 o 
   3   3  10     2508.87     2501.09     26.92 o 
   4   3  10        3.37        3.59      0.90 o 
   5   3  10       45.32       46.52      1.66 o 
   6   3  10      430.56      414.35      8.00 o 
   7   3  10      503.18      480.05      9.16 o 
   8   3  10       27.41       27.93      4.85 o 
   9   3  10       60.57       69.26      5.44 o 
  -8   4  10        2.62        2.29      2.94 o 
  -7   4  10      337.36      359.63      7.28 o 
  -6   4  10       24.08       33.23      2.80 o 
  -5   4  10       85.19       82.45      4.35 o 
  -4   4  10      309.33      297.01      5.57 o 
  -3   4  10       12.67       15.39      1.41 o 
  -2   4  10       82.50       91.60      2.32 o 
  -1   4  10      471.54      496.15      5.09 o 
   0   4  10      441.03      454.38      3.77 o 
   1   4  10     1000.49     1021.50      9.18 o 
   2   4  10      948.97      945.63     10.20 o 
   3   4  10        8.91       10.38      1.62 o 
   4   4  10      476.93      463.20      7.37 o 
   5   4  10       17.90       15.61      1.41 o 
   6   4  10      197.26      226.70      3.96 o 
   7   4  10       24.99       29.24      3.48 o 
   8   4  10      296.60      310.53     10.11 o 
   9   4  10      119.08      136.39     10.11 o 
  10   4  10       93.46      100.37      9.10 o 
  -7   5  10       55.58       62.20      3.64 o 
  -6   5  10       84.88       89.96      3.74 o 
  -5   5  10      502.25      513.08      8.49 o 
  -4   5  10      139.31      129.06      3.75 o 
  -3   5  10      281.94      285.81      4.71 o 
  -2   5  10     2016.45     2029.95     20.49 o 
  -1   5  10      268.50      296.29      3.11 o 
   0   5  10      463.31      507.12      4.34 o 
   1   5  10      212.63      231.45      3.18 o 
   2   5  10      441.13      454.01      5.35 o 
   3   5  10       24.23       20.13      2.13 o 
   4   5  10      624.42      646.85      9.84 o 
   5   5  10      162.23      176.78      6.89 o 
   6   5  10      792.14      741.18     10.09 o 
   7   5  10      382.85      396.42      7.39 o 
   8   5  10       90.74       96.39      7.91 o 
   9   5  10      140.10      146.33     10.81 o 
  10   5  10      106.61      118.63     10.18 o 
  -7   6  10       34.25       36.68      3.42 o 
  -6   6  10       63.47       68.41      3.58 o 
  -5   6  10       56.87       55.75      3.25 o 
  -4   6  10      494.00      494.40      8.21 o 
  -3   6  10       78.05       76.20      2.63 o 
  -2   6  10       51.81       60.22      2.77 o 
  -1   6  10      173.19      180.90      2.67 o 
   0   6  10     1752.07     1724.86     15.63 o 
   1   6  10      577.00      598.82      6.26 o 
   2   6  10      529.26      495.14      7.08 o 
   3   6  10     2787.94     2894.32     44.43 o 
   4   6  10       64.48       67.18      2.55 o 
   5   6  10     1656.73     1678.93     23.54 o 
   6   6  10      375.96      365.25      6.54 o 
   7   6  10      307.43      310.08      6.35 o 
   8   6  10        6.77        5.72      2.00 o 
   9   6  10      221.75      226.40      6.15 o 
  10   6  10        5.65       10.34      6.96 o 
  -6   7  10      127.94      137.71      4.80 o 
  -5   7  10        0.39       -1.83      2.40 o 
  -4   7  10      227.24      215.85      4.96 o 
  -3   7  10       70.87       69.61      2.41 o 
  -2   7  10      174.18      184.03      3.82 o 
  -1   7  10      347.32      359.17      4.88 o 
   0   7  10      136.05      141.02      3.21 o 
   1   7  10     1475.23     1473.09     17.85 o 
   2   7  10      138.56      132.84      2.80 o 
   3   7  10      156.67      142.81      4.66 o 
   4   7  10     1683.48     1628.66     25.41 o 
   5   7  10     1025.21      996.18     16.06 o 
   6   7  10       28.35       29.01      2.83 o 
   7   7  10      632.79      608.07     10.73 o 
   8   7  10      179.37      177.41      5.00 o 
   9   7  10        1.66        1.91      2.54 o 
  10   7  10      393.71      411.99     10.50 o 
  -6   8  10      308.90      317.11      7.04 o 
  -5   8  10       10.98        9.21      2.83 o 
  -4   8  10       14.25       22.56      2.66 o 
  -3   8  10     1095.28     1092.69     14.08 o 
  -2   8  10       64.77       69.09      2.85 o 
  -1   8  10      158.78      159.46      5.04 o 
   0   8  10       69.11       66.49      2.99 o 
   1   8  10     1032.53      947.77     13.63 o 
   2   8  10      135.71      139.87      3.18 o 
   3   8  10      221.27      217.34      4.85 o 
   4   8  10      795.59      783.89     11.36 o 
   5   8  10       56.69       54.76      2.93 o 
   6   8  10       43.97       41.39      2.78 o 
   7   8  10        3.38        4.71      2.33 o 
   8   8  10      444.08      450.12      8.97 o 
   9   8  10       70.37       73.71      4.18 o 
  10   8  10       27.88       28.25      3.62 o 
  -5   9  10      342.57      344.29      8.17 o 
  -4   9  10      117.97      126.87      4.93 o 
  -3   9  10      324.20      317.93      6.37 o 
  -2   9  10       85.94       85.02      3.34 o 
  -1   9  10      826.19      849.52     12.21 o 
   0   9  10      205.55      207.69      5.40 o 
   1   9  10        0.56        0.34      1.88 o 
   2   9  10      383.89      409.55      5.97 o 
   3   9  10       84.06       86.51      3.96 o 
   4   9  10       11.87       14.22      1.98 o 
   5   9  10       15.62       16.91      2.43 o 
   6   9  10      584.62      571.72     10.58 o 
   7   9  10       18.74       17.83      2.75 o 
   8   9  10       14.15       14.86      4.45 o 
   9   9  10      409.89      397.21      9.87 o 
  10   9  10       52.75       55.81      4.36 o 
  -4  10  10      392.91      406.20      8.95 o 
  -3  10  10      182.80      187.90      5.15 o 
  -2  10  10       68.14       72.45      3.34 o 
  -1  10  10        4.34        4.19      3.62 o 
   0  10  10      580.64      586.54     11.31 o 
   1  10  10      106.35      101.51      7.62 o 
   2  10  10       32.80       39.09      2.43 o 
   3  10  10      154.31      149.91      3.58 o 
   4  10  10      901.12      913.25     13.33 o 
   5  10  10        2.46        0.57      2.03 o 
   6  10  10       34.12       31.48      4.38 o 
   7  10  10      311.38      310.99      7.98 o 
   8  10  10       44.75       48.69      3.90 o 
   9  10  10        0.74       -2.86      7.14 o 
  10  10  10        6.83        5.29      3.12 o 
  -4  11  10       94.10       90.15      4.93 o 
  -3  11  10       27.53       36.97      7.17 o 
  -2  11  10      379.99      421.70     11.92 o 
  -1  11  10       67.17       71.05      5.34 o 
   0  11  10        0.73        3.80      3.57 o 
   1  11  10      132.13      145.73      4.84 o 
   2  11  10      296.01      287.43      8.34 o 
   3  11  10        0.82        0.77      2.06 o 
   4  11  10        2.18        2.71      2.33 o 
   5  11  10      473.44      472.83      9.10 o 
   6  11  10       38.80       39.00      3.85 o 
   7  11  10        0.18       -0.07      2.98 o 
   8  11  10      121.83      111.92      5.66 o 
   9  11  10      169.80      174.80      7.01 o 
  -3  12  10       66.17       72.84      6.43 o 
  -2  12  10        3.99        4.78      4.77 o 
  -1  12  10      307.76      322.75     10.22 o 
   0  12  10       27.31       29.61      4.32 o 
   1  12  10       34.53       41.31      3.30 o 
   2  12  10       25.81       35.33      3.93 o 
   3  12  10      721.33      722.42     18.14 o 
   4  12  10        1.18        2.11      3.53 o 
   5  12  10       21.23       21.79      3.08 o 
   6  12  10      131.87      128.01      4.80 o 
   7  12  10      254.84      258.26      8.05 o 
   8  12  10       10.28       18.27      4.04 o 
   9  12  10       10.78       16.53      6.92 o 
  -2  13  10        3.08        1.39      8.11 o 
  -1  13  10       17.00       14.66      7.01 o 
   0  13  10      156.21      151.48      7.34 o 
   1  13  10      241.79      249.89      8.67 o 
   2  13  10      193.54      205.88      6.64 o 
   3  13  10        3.57        1.41      3.69 o 
   4  13  10      178.86      171.80      7.34 o 
   5  13  10        2.39        1.71      4.05 o 
   6  13  10        3.78        2.71      3.10 o 
   7  13  10       14.68       19.77      4.34 o 
   8  13  10      135.99      142.06      7.00 o 
   0  14  10        3.88        1.95      4.61 o 
   1  14  10       13.79       12.61     10.20 o 
   2  14  10       99.25      104.76      4.79 o 
   3  14  10      121.25      129.87      8.41 o 
   4  14  10       23.62       30.72      4.88 o 
   5  14  10       58.96       55.89      5.46 o 
   6  14  10      269.19      280.96     22.23 o 
   7  14  10       26.74       33.48      3.95 o 
   2  15  10        2.97       -1.67      4.27 o 
   3  15  10       32.97       35.93      6.00 o 
   4  15  10       59.85       57.66      7.15 o 
   5  15  10       35.99       24.74      5.07 o 
  -5 -10  11       99.64      100.71      5.54 o 
  -4 -10  11        2.23        3.72      2.87 o 
  -3 -10  11       46.59       55.59      4.62 o 
  -2 -10  11      113.97       97.32      5.28 o 
  -1 -10  11       16.26       17.85      5.00 o 
   0 -10  11       75.63       82.33      5.19 o 
   1 -10  11       68.54       67.88      8.45 o 
  -6  -9  11        1.59        1.10      3.79 o 
  -5  -9  11        2.70       -0.77      5.43 o 
  -4  -9  11       15.93       17.05      2.97 o 
  -3  -9  11        1.26       -0.07      2.63 o 
  -2  -9  11        4.90        8.94      3.48 o 
  -1  -9  11       50.76       41.99      4.17 o 
   0  -9  11       21.80       25.24      3.82 o 
   1  -9  11        0.81       -1.55      2.98 o 
   2  -9  11       39.09       45.10      4.72 o 
   3  -9  11       78.01       87.03      5.70 o 
  -7  -8  11        3.05        7.52      4.41 o 
  -6  -8  11       90.05       82.47      5.78 o 
  -5  -8  11        1.85        5.13      3.49 o 
  -4  -8  11       30.86       32.37      5.80 o 
  -3  -8  11        0.38       -0.60      2.43 o 
  -2  -8  11       42.73       42.22      3.79 o 
  -1  -8  11        0.97        2.86      3.47 o 
   0  -8  11       44.34       44.87      3.12 o 
   1  -8  11       31.94       31.92      3.27 o 
   2  -8  11      104.60       99.98      5.55 o 
   3  -8  11       54.24       56.91      4.88 o 
   4  -8  11       23.24       24.07      4.27 o 
  -8  -7  11       76.50       89.01      6.85 o 
  -7  -7  11        6.21        6.40      4.38 o 
  -6  -7  11       14.61       15.92      4.20 o 
  -5  -7  11       54.88       50.03      6.06 o 
  -4  -7  11       17.36       19.41      2.61 o 
  -3  -7  11        1.24       -1.24      2.25 o 
  -2  -7  11        5.14        5.70      2.22 o 
  -1  -7  11       69.11       68.99      3.99 o 
   0  -7  11       66.58       75.05      3.25 o 
   1  -7  11        2.18        0.62      3.65 o 
   2  -7  11       22.90       20.01      3.66 o 
   3  -7  11       89.58       91.88      7.17 o 
   4  -7  11        8.31        9.66      4.96 o 
   5  -7  11       59.81       57.38     10.04 o 
  -8  -6  11       36.91       44.73      8.35 o 
  -7  -6  11      177.61      186.99      7.89 o 
  -6  -6  11       53.02       62.20      5.12 o 
  -5  -6  11       35.03       40.10      3.73 o 
  -4  -6  11        7.72        4.37      2.21 o 
  -3  -6  11     1274.00     1301.76     18.82 o 
  -2  -6  11       31.08       36.65      2.58 o 
  -1  -6  11       31.59       37.31      2.48 o 
   0  -6  11      179.83      181.37      4.29 o 
   1  -6  11      249.85      252.10      5.97 o 
   2  -6  11        1.80        5.45      2.94 o 
   3  -6  11        3.80        6.54      3.18 o 
   4  -6  11      153.02      148.56      6.03 o 
   5  -6  11       13.20       19.39      3.59 o 
   6  -6  11       38.40       27.33      4.21 o 
  -8  -5  11        0.73        3.03      7.13 o 
  -7  -5  11       68.49       84.33      6.16 o 
  -6  -5  11      280.46      277.19      8.90 o 
  -5  -5  11      147.36      150.78      6.87 o 
  -4  -5  11        1.12        1.94      1.98 o 
  -3  -5  11        7.03        4.65      2.06 o 
  -2  -5  11       78.25       80.73      3.62 o 
  -1  -5  11      105.77      108.38      2.97 o 
   0  -5  11       13.69       14.02      1.67 o 
   1  -5  11       20.83       17.00      1.84 o 
   2  -5  11      959.04      963.30     17.26 o 
   3  -5  11       13.72       14.14      3.00 o 
   4  -5  11       31.73       30.51      3.39 o 
   5  -5  11      232.14      241.60      7.25 o 
   6  -5  11       69.65       75.50      7.98 o 
  -8  -4  11       60.05       46.46      8.28 o 
  -7  -4  11      207.08      201.94     12.24 o 
  -6  -4  11        0.07        2.20      3.28 o 
  -5  -4  11       13.08       19.63      3.51 o 
  -4  -4  11      436.83      452.15      7.61 o 
  -3  -4  11       47.10       46.97      2.55 o 
  -2  -4  11       15.40       12.43      2.15 o 
  -1  -4  11        6.41       11.19      1.35 o 
   0  -4  11      321.47      318.12      4.82 o 
   1  -4  11       68.09       68.70      2.88 o 
   2  -4  11        3.27        0.91      2.57 o 
   3  -4  11        9.74       11.03      2.25 o 
   4  -4  11      102.48       96.78      8.90 o 
   5  -4  11        6.37        4.89      2.72 o 
   6  -4  11       15.48       21.02      8.98 o 
   7  -4  11      193.00      198.85      7.59 o 
  -9  -3  11        6.58       10.22      7.80 o 
  -8  -3  11        6.00       10.38      7.00 o 
  -7  -3  11        7.10       -0.15      5.43 o 
  -6  -3  11      244.58      248.74      8.08 o 
  -5  -3  11       22.41       15.56      3.18 o 
  -4  -3  11       24.07       21.77      2.87 o 
  -3  -3  11       15.24       19.16      1.93 o 
  -2  -3  11      250.93      266.29      6.23 o 
  -1  -3  11      605.65      571.12      7.24 o 
   0  -3  11      102.66       97.54      2.71 o 
   1  -3  11      398.12      384.19      5.90 o 
   2  -3  11        2.62        1.31      1.62 o 
   3  -3  11      275.34      276.47      5.88 o 
   4  -3  11        5.90        6.14      2.01 o 
   5  -3  11      579.49      562.35     11.53 o 
   6  -3  11       11.11       15.61      2.76 o 
   7  -3  11       12.48       15.67      2.88 o 
   8  -3  11       24.03       26.50      3.61 o 
  -9  -2  11       76.67       72.18      9.53 o 
  -8  -2  11      308.04      301.05     15.18 o 
  -7  -2  11       30.80       30.91      6.89 o 
  -6  -2  11       14.45       17.04      5.68 o 
  -5  -2  11      101.85       99.66      5.00 o 
  -4  -2  11      180.68      190.62     11.54 o 
  -3  -2  11      185.61      165.14      5.32 o 
  -2  -2  11       14.39       18.84      2.57 o 
  -1  -2  11      734.45      745.05      8.96 o 
   0  -2  11      577.27      567.39     10.29 o 
   1  -2  11        6.42        7.54      1.45 o 
   2  -2  11      169.89      147.93      3.65 o 
   3  -2  11      183.43      174.06      5.10 o 
   4  -2  11       13.92       10.87      1.69 o 
   5  -2  11        3.54        4.99      1.91 o 
   6  -2  11       97.74       99.67      4.32 o 
   7  -2  11      124.04      116.58      4.36 o 
   8  -2  11       64.23       66.56     10.49 o 
  -9  -1  11       22.45       20.87      7.75 o 
  -8  -1  11       20.42        7.76      6.75 o 
  -7  -1  11      108.51      121.86      9.78 o 
  -6  -1  11      167.34      185.84     10.62 o 
  -5  -1  11      448.88      425.10     17.78 o 
  -4  -1  11      441.11      398.71      9.89 o 
  -3  -1  11      356.87      388.50      7.39 o 
  -2  -1  11      709.94      696.27      8.89 o 
  -1  -1  11      870.10      857.95      9.01 o 
   0  -1  11      302.25      284.95      4.76 o 
   1  -1  11      877.36      906.02     11.75 o 
   2  -1  11      709.08      676.96      9.21 o 
   3  -1  11      150.43      148.47      3.23 o 
   4  -1  11      759.65      732.89     12.13 o 
   5  -1  11       32.95       37.60      2.00 o 
   6  -1  11      391.97      401.21      7.36 o 
   7  -1  11       37.14       43.88      4.78 o 
   8  -1  11      132.62      138.89      6.22 o 
   9  -1  11       29.19       33.14      9.31 o 
  -8   0  11        1.81        6.87      6.15 o 
  -7   0  11       62.91       70.42      7.74 o 
  -6   0  11        3.82        9.73      4.96 o 
  -5   0  11      151.27      164.13      6.03 o 
  -4   0  11       29.15       27.15      2.95 o 
  -3   0  11      254.41      222.13      4.36 o 
  -2   0  11      642.12      643.93      9.26 o 
  -1   0  11      333.01      339.46      3.84 o 
   0   0  11      468.61      436.75      4.95 o 
   1   0  11      163.63      160.03      2.50 o 
   2   0  11      335.89      318.09      4.82 o 
   3   0  11      197.82      196.19      3.66 o 
   4   0  11      253.95      266.23      4.52 o 
   5   0  11       85.88       93.56      2.69 o 
   6   0  11      519.50      501.36      9.04 o 
   7   0  11      643.85      645.23     14.22 o 
   8   0  11      106.58      111.39      5.40 o 
   9   0  11      271.01      263.09     16.32 o 
  -8   1  11       12.28       11.05      3.66 o 
  -7   1  11       31.05       43.07      7.15 o 
  -6   1  11      206.29      182.05     10.39 o 
  -5   1  11      136.52      125.24      8.17 o 
  -4   1  11      259.33      267.39      7.71 o 
  -3   1  11       24.47       26.77      1.47 o 
  -2   1  11      476.53      483.09      6.60 o 
  -1   1  11       46.66       45.98      1.17 o 
   0   1  11      317.52      325.32      3.48 o 
   1   1  11      419.01      417.71      4.51 o 
   2   1  11      929.37      909.48      9.45 o 
   3   1  11      397.16      396.47      6.50 o 
   4   1  11      137.48      135.92      2.78 o 
   5   1  11      783.73      745.60      9.25 o 
   6   1  11      214.11      197.56      7.35 o 
   7   1  11      369.76      356.61      8.60 o 
   8   1  11        3.17        4.35      3.37 o 
   9   1  11       48.42       45.87      6.00 o 
  -8   2  11      260.84      274.06      8.26 o 
  -7   2  11        3.68        2.34      3.10 o 
  -6   2  11      102.30      110.76      4.31 o 
  -5   2  11       43.63       42.70      5.18 o 
  -4   2  11       14.30       12.57      1.73 o 
  -3   2  11      144.06      143.89      2.82 o 
  -2   2  11       36.28       37.45      1.47 o 
  -1   2  11      352.20      336.86      3.27 o 
   0   2  11      879.94      904.84      7.52 o 
   1   2  11      212.53      193.74      2.33 o 
   2   2  11        2.76        4.90      0.77 o 
   3   2  11      390.14      346.27      6.05 o 
   4   2  11      187.93      173.91      3.08 o 
   5   2  11      341.19      316.29      5.64 o 
   6   2  11       31.25       37.07      3.70 o 
   7   2  11      161.86      160.67      5.00 o 
   8   2  11       21.09       31.98      3.86 o 
   9   2  11        0.70        6.60      3.64 o 
  -8   3  11      150.36      158.44      5.45 o 
  -7   3  11       71.96       68.44      3.97 o 
  -6   3  11      586.09      576.06     10.53 o 
  -5   3  11       71.35       76.33      3.45 o 
  -4   3  11       54.21       54.81      2.52 o 
  -3   3  11     4223.98     4279.49     49.40 o 
  -2   3  11      475.61      480.32      5.58 o 
  -1   3  11      119.48      123.45      2.33 o 
   0   3  11      304.65      326.30      4.96 o 
   1   3  11     1001.44     1009.91     10.00 o 
   2   3  11      359.33      333.51      3.94 o 
   3   3  11      247.30      226.80      4.23 o 
   4   3  11      115.35      117.79      3.01 o 
   5   3  11      420.56      372.50      5.75 o 
   6   3  11        9.82       14.27      2.37 o 
   7   3  11        6.20       11.14      2.92 o 
   8   3  11      301.13      308.09      8.11 o 
   9   3  11       49.80       47.85      4.41 o 
  -8   4  11        3.25        2.01      2.98 o 
  -7   4  11       40.97       45.60      3.39 o 
  -6   4  11        2.65        3.61      2.41 o 
  -5   4  11      926.97      938.62     13.75 o 
  -4   4  11      177.60      178.00      3.73 o 
  -3   4  11      901.77      901.40     11.45 o 
  -2   4  11      967.88      959.09     10.19 o 
  -1   4  11     1531.99     1514.74     13.21 o 
   0   4  11      135.02      156.41      2.18 o 
   1   4  11        8.63        8.94      0.75 o 
   2   4  11     3057.21     3016.05     30.81 o 
   3   4  11       66.46       60.50      2.68 o 
   4   4  11      388.62      379.81      6.44 o 
   5   4  11      459.22      417.60      6.95 o 
   6   4  11      416.87      429.88      9.04 o 
   7   4  11        3.42        6.35      3.54 o 
   8   4  11        8.49        4.02      3.97 o 
   9   4  11      231.89      247.60     12.48 o 
  10   4  11       95.53      113.26      7.07 o 
  -7   5  11      318.96      319.64      7.00 o 
  -6   5  11       24.60       26.91      2.90 o 
  -5   5  11       94.42      103.32      3.75 o 
  -4   5  11      463.69      456.42      6.83 o 
  -3   5  11      257.35      264.07      4.56 o 
  -2   5  11       54.25       60.60      1.74 o 
  -1   5  11        5.56        7.51      0.89 o 
   0   5  11     1172.46     1190.42     10.30 o 
   1   5  11      108.25      104.88      2.00 o 
   2   5  11       35.39       38.80      1.35 o 
   3   5  11      573.04      529.77      8.37 o 
   4   5  11     1399.23     1296.16     23.29 o 
   5   5  11        4.05        5.85      1.52 o 
   6   5  11       11.32       11.95      1.57 o 
   7   5  11      500.55      497.35      8.91 o 
   8   5  11        9.34       13.26      4.36 o 
   9   5  11        4.22        4.18      4.46 o 
  10   5  11       28.57       22.80      7.49 o 
  -7   6  11        0.87        0.66      2.89 o 
  -6   6  11      237.37      230.28      7.64 o 
  -5   6  11       10.71       11.87      2.73 o 
  -4   6  11        6.88        9.39      2.17 o 
  -3   6  11       46.13       45.70      2.44 o 
  -2   6  11      460.54      467.24      5.74 o 
  -1   6  11       56.02       57.95      1.62 o 
   0   6  11       79.44       74.16      2.15 o 
   1   6  11     1010.40     1026.06     11.58 o 
   2   6  11      516.49      497.22      6.63 o 
   3   6  11      861.19      855.77     12.00 o 
   4   6  11      107.34      110.27      3.16 o 
   5   6  11      838.95      812.70     12.30 o 
   6   6  11       32.19       29.77      2.08 o 
   7   6  11       31.83       34.86      2.46 o 
   8   6  11       66.21       67.36      3.33 o 
   9   6  11      230.07      227.86      6.23 o 
  10   6  11       22.87       24.67      7.81 o 
  -6   7  11        0.75        2.90      2.71 o 
  -5   7  11      135.75      143.99      6.17 o 
  -4   7  11      293.38      298.37      6.08 o 
  -3   7  11        0.14        0.28      1.65 o 
  -2   7  11       94.22      102.58      3.01 o 
  -1   7  11      887.38      887.35     11.05 o 
   0   7  11       81.59       93.61      3.48 o 
   1   7  11        8.17       18.36      1.50 o 
   2   7  11       11.67        7.05      1.43 o 
   3   7  11      920.74      935.14     13.08 o 
   4   7  11        1.66        3.90      1.85 o 
   5   7  11        2.74        2.84      1.75 o 
   6   7  11      436.67      426.32      8.12 o 
   7   7  11      257.40      241.91      5.70 o 
   8   7  11      126.97      135.72      5.58 o 
   9   7  11        5.39        8.52      3.90 o 
  10   7  11      249.52      257.47      7.20 o 
  -6   8  11       61.56       62.64      3.87 o 
  -5   8  11       10.02       10.84      2.84 o 
  -4   8  11      140.44      135.44      4.41 o 
  -3   8  11      677.65      701.32      9.79 o 
  -2   8  11        1.14        5.07      1.93 o 
  -1   8  11      109.95      112.14      3.24 o 
   0   8  11      333.45      345.61      7.15 o 
   1   8  11      772.81      752.42     13.29 o 
   2   8  11      506.51      489.09      7.34 o 
   3   8  11      168.16      164.62      3.89 o 
   4   8  11      952.81      975.29     13.80 o 
   5   8  11        1.79        1.88      2.12 o 
   6   8  11       71.05       68.32      3.29 o 
   7   8  11       64.09       68.78      5.59 o 
   8   8  11      356.29      362.24      7.78 o 
   9   8  11      161.94      168.65      5.96 o 
  10   8  11      150.46      147.13     12.47 o 
  -5   9  11       43.38       41.18      3.81 o 
  -4   9  11       18.74       18.73      3.16 o 
  -3   9  11       42.13       37.31      2.83 o 
  -2   9  11       90.93       94.81      3.94 o 
  -1   9  11      269.93      277.51      9.47 o 
   0   9  11       43.02       48.28      6.89 o 
   1   9  11      242.92      239.59      6.22 o 
   2   9  11     1002.94      985.89     12.44 o 
   3   9  11        0.50        3.61      1.92 o 
   4   9  11      311.95      311.56      5.80 o 
   5   9  11      302.00      277.08      7.72 o 
   6   9  11      480.68      484.36      9.39 o 
   7   9  11      247.45      267.51      6.57 o 
   8   9  11       62.75       62.41      5.83 o 
   9   9  11      115.10      116.37      5.48 o 
  10   9  11       16.90       17.51      3.77 o 
  -4  10  11       32.20       34.55      5.22 o 
  -3  10  11        1.48       -0.03      2.55 o 
  -2  10  11      337.55      346.12      9.19 o 
  -1  10  11       39.97       32.08      4.59 o 
   0  10  11      389.80      392.53      8.12 o 
   1  10  11       87.88      100.97      8.32 o 
   2  10  11      342.12      331.83      6.97 o 
   3  10  11      285.52      270.85      5.47 o 
   4  10  11      147.08      141.32      4.14 o 
   5  10  11      202.22      193.60      4.66 o 
   6  10  11      196.28      195.81      5.67 o 
   7  10  11      334.84      342.77      7.84 o 
   8  10  11       13.69       13.90      3.09 o 
   9  10  11      168.14      175.27     11.88 o 
  10  10  11       35.78       38.94      5.68 o 
  -3  11  11      122.38      129.81      5.38 o 
  -2  11  11      219.12      225.12     20.36 o 
  -1  11  11       52.56       43.56      4.79 o 
   0  11  11      286.11      301.54      6.88 o 
   1  11  11      283.21      278.64      6.69 o 
   2  11  11        0.76        1.34      2.68 o 
   3  11  11      297.35      295.67     11.00 o 
   4  11  11      115.98      122.36      4.41 o 
   5  11  11      242.63      251.07      5.85 o 
   6  11  11       76.20       73.81      4.19 o 
   7  11  11      106.88      125.13      5.09 o 
   8  11  11        5.64        4.70      3.20 o 
   9  11  11        3.46        3.03      3.89 o 
  -3  12  11      207.20      229.25     14.92 o 
  -2  12  11       91.78       88.41      6.32 o 
  -1  12  11      208.78      230.11     14.43 o 
   0  12  11       13.24       10.53      4.06 o 
   1  12  11      199.52      190.50     15.42 o 
   2  12  11      542.43      509.93     77.42 o 
   3  12  11      268.25      279.37      8.96 o 
   4  12  11       23.81       18.31      3.94 o 
   5  12  11      492.04      507.25      9.86 o 
   6  12  11       50.34       53.07      3.66 o 
   7  12  11        4.18        4.34      5.00 o 
   8  12  11      101.68      100.05      5.05 o 
   9  12  11       51.92       54.87      9.01 o 
  -1  13  11      229.16      221.26      9.70 o 
   0  13  11       19.62       27.59      4.89 o 
   1  13  11      246.38      142.05      7.93 o 
   2  13  11      286.84      297.06      8.37 o 
   3  13  11       36.48       37.00      5.87 o 
   4  13  11       16.34       20.63      5.87 o 
   5  13  11       12.96       11.57      4.25 o 
   6  13  11      215.96      219.62     11.81 o 
   7  13  11       15.32       19.18      4.23 o 
   8  13  11       15.37       13.62      7.60 o 
   0  14  11      182.93      197.69      8.45 o 
   1  14  11       19.87       13.51      5.61 o 
   2  14  11        3.54        0.53      3.33 o 
   3  14  11       75.68       89.54      7.22 o 
   4  14  11      207.74      214.42      9.31 o 
   5  14  11       21.74       23.72      4.77 o 
   6  14  11        1.90        4.21      4.60 o 
   7  14  11       98.76      114.35      5.26 o 
   3  15  11       65.85       80.90      7.30 o 
   4  15  11        0.65       11.16      5.90 o 
   5  15  11       82.03       91.89      7.26 o 
  -4 -10  12       21.98       26.03      6.03 o 
  -3 -10  12       19.74       24.47      4.23 o 
  -2 -10  12       19.15       24.60      4.15 o 
  -1 -10  12       36.15       41.16      5.58 o 
   0 -10  12        2.13        6.86      4.84 o 
  -6  -9  12        6.90        4.16      4.49 o 
  -5  -9  12        1.09        2.38      3.18 o 
  -4  -9  12        7.86        8.70      2.98 o 
  -3  -9  12       26.57       23.50      4.08 o 
  -2  -9  12        4.61        6.06      3.63 o 
  -1  -9  12        0.69       -2.14      3.60 o 
   0  -9  12        5.01        8.97      4.54 o 
   1  -9  12       64.98       68.56      4.33 o 
   2  -9  12        7.10       10.12      4.26 o 
  -6  -8  12       57.24       58.15     10.65 o 
  -5  -8  12        6.98        8.73      3.70 o 
  -4  -8  12      153.01      145.66      4.79 o 
  -3  -8  12       39.86       42.77      3.19 o 
  -2  -8  12       73.31       78.61      4.58 o 
  -1  -8  12      277.73      268.97      7.33 o 
   0  -8  12        9.41        6.73      2.99 o 
   1  -8  12       81.62       82.96      4.95 o 
   2  -8  12       13.39       12.73      7.16 o 
   3  -8  12       44.27       50.46      4.87 o 
  -7  -7  12       71.10       75.54      5.91 o 
  -6  -7  12        3.32        3.28      4.69 o 
  -5  -7  12        4.64        6.23      3.40 o 
  -4  -7  12       10.52        9.23      2.60 o 
  -3  -7  12        0.45        5.03      2.49 o 
  -2  -7  12        2.41        2.06      2.23 o 
  -1  -7  12      188.74      197.82      6.93 o 
   0  -7  12       23.16       26.57      3.69 o 
   1  -7  12       98.36       98.35      4.41 o 
   2  -7  12       45.66       54.63      9.71 o 
   3  -7  12        0.46        1.41      3.55 o 
   4  -7  12      165.06      172.24      6.80 o 
  -8  -6  12        1.90        0.07      4.50 o 
  -7  -6  12        1.26        0.99      4.03 o 
  -6  -6  12       96.64      106.00      6.10 o 
  -5  -6  12       47.76       44.61      4.54 o 
  -4  -6  12        6.46        8.88      2.43 o 
  -3  -6  12      260.31      267.04      5.82 o 
  -2  -6  12        1.27       -0.84      2.32 o 
  -1  -6  12       73.75       70.02      3.94 o 
   0  -6  12       76.18       84.27      3.64 o 
   1  -6  12       53.32       55.67      3.24 o 
   2  -6  12        9.30        5.91      3.18 o 
   3  -6  12       85.09       93.83      6.99 o 
   4  -6  12      110.56      104.36      5.46 o 
   5  -6  12        4.08        0.49      3.50 o 
  -8  -5  12        5.55       17.05      7.48 o 
  -7  -5  12      119.58      126.36      8.23 o 
  -6  -5  12      131.81      137.13      6.72 o 
  -5  -5  12       85.13       95.48      5.35 o 
  -4  -5  12      216.93      233.03      5.29 o 
  -3  -5  12       54.05       51.85      2.89 o 
  -2  -5  12       64.00       70.57      3.04 o 
  -1  -5  12       93.95       92.83      2.52 o 
   0  -5  12      186.38      187.45      4.13 o 
   1  -5  12       22.01       25.47      2.25 o 
   2  -5  12      273.83      277.33      7.55 o 
   3  -5  12       36.89       34.72      3.58 o 
   4  -5  12      239.48      239.52      9.41 o 
   5  -5  12       29.33       16.40      2.70 o 
   6  -5  12       60.54       59.42      4.40 o 
  -8  -4  12        0.98        1.38      6.78 o 
  -7  -4  12       18.64       23.20      4.40 o 
  -6  -4  12      109.68      113.34      5.95 o 
  -5  -4  12      107.08      103.38      9.89 o 
  -4  -4  12       83.54       96.13      3.41 o 
  -3  -4  12        2.62        2.67      1.94 o 
  -2  -4  12      643.11      671.73     10.44 o 
  -1  -4  12        1.89        1.25      1.32 o 
   0  -4  12       52.40       57.46      2.39 o 
   1  -4  12      192.16      190.47      4.24 o 
   2  -4  12      102.40       86.13      3.55 o 
   3  -4  12       67.66       60.71      3.70 o 
   4  -4  12       11.90       12.53      2.84 o 
   5  -4  12      115.04      115.19      8.23 o 
   6  -4  12       12.21       10.16      3.21 o 
   7  -4  12       74.18       77.21      4.56 o 
  -8  -3  12       62.16       60.13      8.74 o 
  -7  -3  12        4.95       10.20      6.00 o 
  -6  -3  12       12.73       14.98      3.67 o 
  -5  -3  12      177.82      185.43      6.70 o 
  -4  -3  12      115.81      114.47      3.80 o 
  -3  -3  12       10.74       10.38      1.93 o 
  -2  -3  12       62.75       73.52      2.90 o 
  -1  -3  12      481.42      476.45      6.34 o 
   0  -3  12      931.74      926.78     13.51 o 
   1  -3  12        9.18        8.83      1.59 o 
   2  -3  12       25.89       25.22      2.19 o 
   3  -3  12     1810.24     1738.04     26.33 o 
   4  -3  12       36.21       36.04      7.24 o 
   5  -3  12        5.69        9.30      2.80 o 
   6  -3  12       92.51      101.04      7.51 o 
   7  -3  12        6.37       10.85      2.98 o 
  -8  -2  12       59.68       74.25      9.19 o 
  -7  -2  12      126.78      118.19      9.77 o 
  -6  -2  12       38.00       39.68      4.09 o 
  -5  -2  12       30.22       36.82      3.68 o 
  -4  -2  12        0.74       -0.05      2.55 o 
  -3  -2  12      423.73      417.00      7.05 o 
  -2  -2  12      215.98      210.39      4.13 o 
  -1  -2  12       75.16       76.62      2.07 o 
   0  -2  12       11.94       14.83      2.23 o 
   1  -2  12      485.26      450.55      7.30 o 
   2  -2  12       16.47       16.52      2.35 o 
   3  -2  12      227.09      196.94      4.85 o 
   4  -2  12       97.43       97.03      3.56 o 
   5  -2  12       81.71       83.85      5.33 o 
   6  -2  12       85.07       84.68      7.16 o 
   7  -2  12       19.35       24.49      4.02 o 
   8  -2  12      322.45      361.76     12.38 o 
  -8  -1  12        1.63        4.05      6.71 o 
  -7  -1  12       17.46       23.93      6.64 o 
  -6  -1  12       47.24       37.69      6.18 o 
  -5  -1  12      714.43      700.03     20.85 o 
  -4  -1  12        3.10        7.36      2.66 o 
  -3  -1  12      326.69      306.44      6.33 o 
  -2  -1  12      657.61      683.30      8.84 o 
  -1  -1  12      361.73      380.74      5.09 o 
   0  -1  12       33.29       29.33      1.43 o 
   1  -1  12       11.07       13.95      1.85 o 
   2  -1  12      714.83      718.48     10.80 o 
   3  -1  12       13.59       13.67      2.12 o 
   4  -1  12      141.02      139.29      3.60 o 
   5  -1  12      151.57      153.02      3.75 o 
   6  -1  12      267.99      272.54      6.51 o 
   7  -1  12        4.06        6.85      2.02 o 
   8  -1  12        2.19       -0.34      3.76 o 
  -8   0  12      109.29      114.47      9.90 o 
  -7   0  12      190.30      172.79     11.11 o 
  -6   0  12       11.85       13.31      5.63 o 
  -5   0  12       58.54       58.25      6.66 o 
  -4   0  12      323.83      316.81      8.44 o 
  -3   0  12       21.93       35.00      1.97 o 
  -2   0  12       85.43       85.62      2.21 o 
  -1   0  12       23.86       27.68      1.34 o 
   0   0  12      251.46      249.15      3.53 o 
   1   0  12       42.45       49.07      1.66 o 
   2   0  12        1.71        3.77      1.22 o 
   3   0  12      364.43      331.89      7.15 o 
   4   0  12      654.63      621.72      8.67 o 
   5   0  12       51.43       59.45      2.34 o 
   6   0  12        3.55        4.35      2.41 o 
   7   0  12      208.21      202.17      6.58 o 
   8   0  12        3.84        2.10      3.63 o 
   9   0  12       73.25       67.50     10.53 o 
  -8   1  12        9.32        9.47      3.88 o 
  -7   1  12       18.60       27.88      6.12 o 
  -6   1  12      459.51      490.17     11.26 o 
  -5   1  12       16.18       23.65      2.50 o 
  -4   1  12      429.53      411.72      8.78 o 
  -3   1  12       82.14       79.96      3.36 o 
  -2   1  12      445.00      448.77      6.30 o 
  -1   1  12      428.47      436.29      5.02 o 
   0   1  12       11.64       12.33      0.84 o 
   1   1  12     1357.42     1344.14     13.39 o 
   2   1  12      635.45      643.91      7.89 o 
   3   1  12      102.28      111.13      3.70 o 
   4   1  12       72.97       67.79      2.06 o 
   5   1  12      550.89      533.54      7.48 o 
   6   1  12       40.49       45.63      2.56 o 
   7   1  12       21.58       24.10      4.21 o 
   8   1  12       76.09       73.98      4.91 o 
   9   1  12      135.70      132.28      9.79 o 
  -8   2  12      208.75      222.26      7.74 o 
  -7   2  12       13.20       10.66      3.51 o 
  -6   2  12       11.38       11.78      4.26 o 
  -5   2  12      256.01      246.86      7.84 o 
  -4   2  12        3.82        4.50      1.96 o 
  -3   2  12      183.28      180.83      3.61 o 
  -2   2  12       76.93       77.03      2.45 o 
  -1   2  12      418.59      429.34      4.69 o 
   0   2  12       45.76       47.63      1.23 o 
   1   2  12      149.06      141.35      2.44 o 
   2   2  12       60.45       63.50      1.70 o 
   3   2  12      686.36      690.84      9.88 o 
   4   2  12      560.41      536.93      7.06 o 
   5   2  12        5.02        4.61      1.31 o 
   6   2  12      621.56      623.29     10.18 o 
   7   2  12      112.49      109.41      5.58 o 
   8   2  12      469.85      500.13     14.63 o 
   9   2  12      116.66      131.03      6.05 o 
  -8   3  12       15.79       17.90      4.21 o 
  -7   3  12       94.15       96.97      4.51 o 
  -6   3  12       94.57      101.42      4.31 o 
  -5   3  12      168.73      158.69      4.80 o 
  -4   3  12       98.00       89.11      3.13 o 
  -3   3  12      563.07      589.18      8.76 o 
  -2   3  12        9.49       14.51      1.35 o 
  -1   3  12      156.35      162.20      2.87 o 
   0   3  12       64.93       64.03      1.36 o 
   1   3  12       33.00       30.04      1.11 o 
   2   3  12      205.21      195.54      3.54 o 
   3   3  12       95.00       95.76      2.56 o 
   4   3  12      615.22      609.30      9.56 o 
   5   3  12       41.05       34.94      2.08 o 
   6   3  12      101.88      103.90      3.90 o 
   7   3  12      160.02      156.64      6.30 o 
   8   3  12      374.27      378.59      9.28 o 
   9   3  12       10.08        7.10      3.85 o 
  10   3  12        3.57        6.72      6.79 o 
  -7   4  12       23.30       24.86      3.19 o 
  -6   4  12       18.17       19.48      2.74 o 
  -5   4  12      175.06      184.72      4.72 o 
  -4   4  12        3.66        4.09      1.71 o 
  -3   4  12      103.56      101.45      2.84 o 
  -2   4  12        8.35       14.25      1.54 o 
  -1   4  12      314.86      314.36      3.82 o 
   0   4  12     1267.37     1290.61     12.48 o 
   1   4  12      191.97      180.57      2.63 o 
   2   4  12      848.45      861.12     10.15 o 
   3   4  12       10.38        7.80      1.48 o 
   4   4  12     1021.72      985.22     14.47 o 
   5   4  12      253.82      251.63      4.99 o 
   6   4  12      309.56      294.29      5.12 o 
   7   4  12      198.07      198.89      4.64 o 
   8   4  12       52.81       52.84      5.82 o 
   9   4  12        3.60        1.11      3.69 o 
  10   4  12        7.65        4.28      4.82 o 
  -7   5  12       96.11      107.60      5.36 o 
  -6   5  12       67.19       69.47      3.69 o 
  -5   5  12       97.24      103.79      3.97 o 
  -4   5  12       66.72       66.64      2.68 o 
  -3   5  12       23.05       30.00      1.95 o 
  -2   5  12     1159.93     1179.23     12.39 o 
  -1   5  12       63.15       66.76      1.56 o 
   0   5  12     1133.03     1104.63     13.70 o 
   1   5  12       36.86       38.97      1.37 o 
   2   5  12      332.46      328.36      5.15 o 
   3   5  12     1760.66     1684.16     23.60 o 
   4   5  12      416.91      381.41      6.63 o 
   5   5  12      284.01      283.77      5.45 o 
   6   5  12      444.89      413.21      6.56 o 
   7   5  12      167.85      160.64      4.38 o 
   8   5  12       26.55       32.87      2.38 o 
   9   5  12      328.88      323.06     11.06 o 
  10   5  12        3.55        3.45      6.98 o 
  -7   6  12       18.12       15.95      4.28 o 
  -6   6  12      151.45      168.25      5.10 o 
  -5   6  12      179.03      181.88      5.39 o 
  -4   6  12      759.97      765.05     10.44 o 
  -3   6  12       78.40       75.90      2.69 o 
  -2   6  12      112.17      116.57      2.78 o 
  -1   6  12      557.08      576.90      8.48 o 
   0   6  12      659.21      639.26      9.99 o 
   1   6  12      128.49      139.05      2.94 o 
   2   6  12       78.99       79.10      2.14 o 
   3   6  12     1318.07     1328.99     16.85 o 
   4   6  12       84.21       90.38      3.15 o 
   5   6  12      143.92      149.80      5.45 o 
   6   6  12       84.34       83.86      3.84 o 
   7   6  12      586.37      576.34     10.31 o 
   8   6  12      217.42      223.69      5.46 o 
   9   6  12        0.55       -0.03      2.38 o 
  10   6  12      251.28      302.40     15.52 o 
  -6   7  12       83.96       84.18      5.27 o 
  -5   7  12       78.76       81.26      3.78 o 
  -4   7  12      115.65      124.26      3.37 o 
  -3   7  12      295.58      294.94      4.79 o 
  -2   7  12      214.09      215.48      4.19 o 
  -1   7  12      454.74      465.90      7.32 o 
   0   7  12       87.54       79.67      3.84 o 
   1   7  12      532.90      560.30      7.58 o 
   2   7  12       71.00       81.19      2.31 o 
   3   7  12       12.70       17.27      1.78 o 
   4   7  12       30.19       24.36      2.38 o 
   5   7  12      531.97      522.72      8.79 o 
   6   7  12        3.34        5.64      2.01 o 
   7   7  12       84.94       81.08      3.62 o 
   8   7  12      494.98      505.03      9.69 o 
   9   7  12       13.57       34.10      6.55 o 
  10   7  12       11.06       10.38      4.88 o 
  -5   8  12      522.58      513.39      9.19 o 
  -4   8  12       16.05       18.99      2.24 o 
  -3   8  12       64.44       61.96      2.82 o 
  -2   8  12      338.33      344.17     11.94 o 
  -1   8  12      560.12      564.64     11.75 o 
   0   8  12       33.96       29.45      2.85 o 
   1   8  12       26.14       29.75      2.49 o 
   2   8  12      647.76      604.57      8.48 o 
   3   8  12      136.47      126.25      3.49 o 
   4   8  12        3.80        5.11      1.78 o 
   5   8  12        4.01        5.79      2.14 o 
   6   8  12      442.80      434.80     12.87 o 
   7   8  12        4.86        4.94      3.58 o 
   8   8  12        0.43        2.68      2.52 o 
   9   8  12       18.19       20.56      3.30 o 
  10   8  12       78.05       85.71      4.93 o 
  -5   9  12      154.98      158.18      5.87 o 
  -4   9  12      298.79      326.89      6.75 o 
  -3   9  12      239.32      253.70      6.54 o 
  -2   9  12      211.56      212.86      5.86 o 
  -1   9  12       37.55       43.46      9.16 o 
   0   9  12      874.79      881.34     18.06 o 
   1   9  12        4.65        7.75      2.43 o 
   2   9  12       67.73       58.03      2.40 o 
   3   9  12      208.17      231.85      4.90 o 
   4   9  12      379.45      384.31      7.16 o 
   5   9  12       21.62       18.97      2.66 o 
   6   9  12        1.80        4.04      2.46 o 
   7   9  12      212.89      194.87      5.68 o 
   8   9  12       25.55       30.24      6.86 o 
   9   9  12       44.12       54.35     10.14 o 
  10   9  12        5.45        6.69      3.55 o 
  -4  10  12       18.40       18.67      3.48 o 
  -3  10  12       65.09       77.76      4.22 o 
  -2  10  12      526.97      534.46     13.63 o 
  -1  10  12        2.69        5.36      3.60 o 
   0  10  12        2.29        2.76      2.43 o 
   1  10  12      364.33      355.60     12.49 o 
   2  10  12      536.92      539.59      9.92 o 
   3  10  12        0.18       -0.42      2.04 o 
   4  10  12       30.46       38.17      2.65 o 
   5  10  12      567.00      570.66     10.80 o 
   6  10  12       58.72       56.01      3.65 o 
   7  10  12        2.35        6.84      2.94 o 
   8  10  12       89.19       93.06      8.09 o 
   9  10  12      289.55      295.18      8.71 o 
  -3  11  12        4.50        9.95      5.11 o 
  -2  11  12        1.71        3.43      4.23 o 
  -1  11  12      284.04      299.34     16.92 o 
   0  11  12      169.89      177.21      5.27 o 
   1  11  12       87.17       45.59      4.46 o 
   2  11  12       15.48       19.68      3.39 o 
   3  11  12      357.52      366.76     10.21 o 
   4  11  12      110.98      125.75      4.17 o 
   5  11  12        4.50        2.61      2.44 o 
   6  11  12       41.75       46.72      3.72 o 
   7  11  12      283.98      270.43      7.13 o 
   8  11  12      120.17      121.39      5.10 o 
   9  11  12       14.56       14.11      4.00 o 
  -2  12  12        1.47        5.73      4.71 o 
  -1  12  12        7.53        9.06      4.39 o 
   0  12  12       32.91       27.06      5.49 o 
   1  12  12       37.19       42.05      3.78 o 
   2  12  12        0.88        3.61      3.03 o 
   3  12  12        6.01        8.07      3.64 o 
   4  12  12      197.92      188.93      7.40 o 
   5  12  12      102.16       99.77      4.42 o 
   6  12  12       56.45       58.77      5.87 o 
   7  12  12       85.81       85.12      4.77 o 
   8  12  12      358.60      371.52     10.83 o 
   9  12  12        0.52        2.24      4.14 o 
  -1  13  12       24.32       23.94      6.94 o 
   0  13  12      119.56      112.48      8.76 o 
   1  13  12      101.65       93.48      7.24 o 
   2  13  12       17.70       21.27      3.57 o 
   3  13  12        1.42        0.03      4.83 o 
   4  13  12      140.87      134.18      6.54 o 
   5  13  12       14.53       16.97      4.32 o 
   6  13  12      178.39      179.90      6.25 o 
   7  13  12        1.78       -1.08      4.23 o 
   8  13  12        3.63        1.25      4.20 o 
   1  14  12       10.65       17.45      5.80 o 
   2  14  12      146.53      168.52      6.38 o 
   3  14  12      403.90      248.03     10.73 o 
   4  14  12      210.92      230.91      8.65 o 
   5  14  12       44.31       42.30      6.12 o 
   6  14  12       52.88       53.88      5.64 o 
   7  14  12       40.21       37.11      4.00 o 
   3  15  12      194.04      220.81     11.00 o 
   4  15  12       15.20       23.11      6.18 o 
  -5  -9  13       18.97       14.64      4.03 o 
  -4  -9  13       50.09       49.05      4.38 o 
  -3  -9  13       60.53       76.45      4.97 o 
  -2  -9  13       58.51       61.53      5.69 o 
  -1  -9  13        1.21        4.76      4.56 o 
   0  -9  13        1.26       -5.77      5.77 o 
   1  -9  13       32.56       33.51      4.89 o 
  -6  -8  13       24.99       21.92      4.87 o 
  -5  -8  13        4.52       10.93      3.83 o 
  -4  -8  13      339.06      337.33      8.04 o 
  -3  -8  13       16.52       20.86      2.88 o 
  -2  -8  13       26.96       37.18     10.04 o 
  -1  -8  13      218.46      231.11      8.69 o 
   0  -8  13       21.69       22.74      4.76 o 
   1  -8  13       23.43       27.46      3.51 o 
   2  -8  13        0.81       -0.89      8.42 o 
   3  -8  13      139.04      140.75      6.81 o 
  -7  -7  13       47.56       41.83      5.38 o 
  -6  -7  13        4.76        5.92      4.30 o 
  -5  -7  13        1.34        2.57      3.93 o 
  -4  -7  13        0.27        0.25      2.81 o 
  -3  -7  13       60.63       62.82      3.39 o 
  -2  -7  13        1.81        0.17      3.09 o 
  -1  -7  13        3.76       -1.01      3.94 o 
   0  -7  13        1.15        0.67      2.97 o 
   1  -7  13      254.58      254.78      6.53 o 
   2  -7  13       81.44       70.13      5.00 o 
   3  -7  13       42.96       53.53      4.77 o 
   4  -7  13      152.34      160.18      6.82 o 
  -7  -6  13        6.21        7.19      4.44 o 
  -6  -6  13       70.50       74.40      9.19 o 
  -5  -6  13      168.43      176.29      7.34 o 
  -4  -6  13        2.73        6.76      2.52 o 
  -3  -6  13       59.41       51.77      3.14 o 
  -2  -6  13       84.01       86.28      3.57 o 
  -1  -6  13        2.75        6.65      3.73 o 
   0  -6  13       43.93       39.69      3.50 o 
   1  -6  13       15.49       16.40      2.81 o 
   2  -6  13       40.58       43.74      4.13 o 
   3  -6  13       36.38       37.20      4.04 o 
   4  -6  13       11.61       12.58      3.77 o 
   5  -6  13        5.81        8.97      3.82 o 
  -7  -5  13       28.72       41.81      5.08 o 
  -6  -5  13        0.03        5.39      3.98 o 
  -5  -5  13        1.71       -1.59      4.64 o 
  -4  -5  13       46.29       51.46      3.52 o 
  -3  -5  13       23.65       37.35      3.36 o 
  -2  -5  13       29.32       28.12      2.50 o 
  -1  -5  13       47.33       45.23      5.75 o 
   0  -5  13       67.14       64.15      2.93 o 
   1  -5  13       73.53       71.55      4.13 o 
   2  -5  13      202.19      194.28      6.58 o 
   3  -5  13        2.89       -2.76      2.85 o 
   4  -5  13       51.23       49.77      4.14 o 
   5  -5  13       72.83       88.71      6.38 o 
   6  -5  13       13.84       16.00      3.66 o 
  -8  -4  13       28.19       34.83      8.20 o 
  -7  -4  13       11.99       10.64      4.19 o 
  -6  -4  13      108.33      120.89      6.49 o 
  -5  -4  13       19.84       26.43      4.92 o 
  -4  -4  13        1.32        2.77      2.28 o 
  -3  -4  13       20.59       21.99      2.37 o 
  -2  -4  13      194.37      212.37      4.86 o 
  -1  -4  13      126.32      118.46      2.97 o 
   0  -4  13        4.16        3.02      1.71 o 
   1  -4  13      128.45      130.53      4.29 o 
   2  -4  13        5.17        3.83      2.33 o 
   3  -4  13       34.89       28.70      6.47 o 
   4  -4  13        1.69        0.85      3.26 o 
   5  -4  13       82.33       71.98      4.29 o 
   6  -4  13        0.99       -2.54      3.12 o 
  -8  -3  13       76.25       77.29      9.57 o 
  -7  -3  13       35.14       30.56      4.60 o 
  -6  -3  13        0.90        0.91      3.56 o 
  -5  -3  13       64.78       58.23      4.52 o 
  -4  -3  13      128.40      137.84      4.32 o 
  -3  -3  13      292.28      290.77      8.40 o 
  -2  -3  13       57.91       54.99      2.66 o 
  -1  -3  13      174.98      182.02      3.71 o 
   0  -3  13       32.41       39.29      2.40 o 
   1  -3  13      161.66      163.48      3.73 o 
   2  -3  13       17.54       14.82      2.28 o 
   3  -3  13      157.45      163.63      5.41 o 
   4  -3  13      156.98      141.83     19.50 o 
   5  -3  13       43.28       46.14      3.81 o 
   6  -3  13      115.72      124.65      5.12 o 
   7  -3  13       11.61       12.20      3.97 o 
  -8  -2  13        7.09        0.26      7.01 o 
  -7  -2  13       43.01       44.15      7.69 o 
  -6  -2  13       11.91       13.11      3.77 o 
  -5  -2  13      134.73      138.02      6.13 o 
  -4  -2  13        3.67        2.81      2.86 o 
  -3  -2  13      305.74      333.22      6.96 o 
  -2  -2  13       40.04       38.38      3.02 o 
  -1  -2  13       28.81       28.90      1.80 o 
   0  -2  13        8.02        6.66      1.74 o 
   1  -2  13       20.08       23.50      2.17 o 
   2  -2  13      339.71      321.26      6.10 o 
   3  -2  13       40.03       40.17      2.62 o 
   4  -2  13       96.09      100.06      6.02 o 
   5  -2  13        9.75       10.39      3.99 o 
   6  -2  13      147.15      144.63      5.13 o 
   7  -2  13       68.39       70.91      4.53 o 
   8  -2  13      135.79      130.45      5.28 o 
  -8  -1  13        0.34       -6.28      6.28 o 
  -7  -1  13       13.64       22.14      6.84 o 
  -6  -1  13        8.94       11.18      3.64 o 
  -5  -1  13      208.15      229.64      8.00 o 
  -4  -1  13       13.34       11.76      2.98 o 
  -3  -1  13      297.89      272.94      5.60 o 
  -2  -1  13        3.41        2.75      1.73 o 
  -1  -1  13      184.84      212.47      3.61 o 
   0  -1  13     2010.58     1958.42     20.19 o 
   1  -1  13      299.53      310.04      5.13 o 
   2  -1  13      158.79      157.55      3.84 o 
   3  -1  13      144.23      129.47      3.55 o 
   4  -1  13      633.93      610.34      9.29 o 
   5  -1  13       26.12       25.63      2.40 o 
   6  -1  13      113.00      108.13      3.56 o 
   7  -1  13       44.37       45.81      2.72 o 
   8  -1  13        9.16       10.11      4.59 o 
  -8   0  13        1.28        1.10      4.01 o 
  -7   0  13       22.84       38.23      7.40 o 
  -6   0  13      111.10      114.72      9.17 o 
  -5   0  13      308.16      300.60      8.75 o 
  -4   0  13       40.89       48.58      2.86 o 
  -3   0  13       24.21       26.95      1.89 o 
  -2   0  13      331.57      305.65      6.30 o 
  -1   0  13       26.33       27.39      1.42 o 
   0   0  13     1105.24     1091.84     11.64 o 
   1   0  13      334.04      332.80      4.88 o 
   2   0  13      246.56      232.73      4.28 o 
   3   0  13      148.56      136.81      3.32 o 
   4   0  13      244.57      227.47      4.26 o 
   5   0  13      323.20      323.64      5.62 o 
   6   0  13       67.01       61.92      2.89 o 
   7   0  13       19.92       25.82      2.26 o 
   8   0  13       43.55       57.47      4.88 o 
   9   0  13      247.66      259.87     14.05 o 
  -8   1  13        6.68        3.15      3.90 o 
  -7   1  13       56.74       53.95      5.61 o 
  -6   1  13        7.39        7.00      3.08 o 
  -5   1  13       32.19       30.20      2.71 o 
  -4   1  13     1271.49     1269.63     20.02 o 
  -3   1  13      143.68      149.50      5.32 o 
  -2   1  13      117.66      111.31      2.98 o 
  -1   1  13      848.24      848.64      9.72 o 
   0   1  13      103.70      108.84      2.21 o 
   1   1  13      167.57      164.48      3.15 o 
   2   1  13      115.01      109.92      2.77 o 
   3   1  13      239.66      244.14      4.16 o 
   4   1  13       31.83       29.91      1.77 o 
   5   1  13       56.77       52.72      2.33 o 
   6   1  13       32.96       35.44      3.41 o 
   7   1  13      227.04      216.76      4.74 o 
   8   1  13       53.94       49.65      4.54 o 
   9   1  13      103.67       98.76      9.64 o 
  -8   2  13        1.60       -4.39      4.39 o 
  -7   2  13       88.31       69.15      9.34 o 
  -6   2  13      237.17      254.52      7.72 o 
  -5   2  13       74.11       73.83      4.36 o 
  -4   2  13      103.50      100.38      3.74 o 
  -3   2  13      630.82      654.53      9.48 o 
  -2   2  13      139.10      146.87      3.05 o 
  -1   2  13      165.13      178.75      3.89 o 
   0   2  13      141.66      145.77      2.05 o 
   1   2  13     1488.73     1463.49     15.49 o 
   2   2  13      123.55      115.28      2.37 o 
   3   2  13      120.03      109.06      2.66 o 
   4   2  13      626.32      589.52      8.42 o 
   5   2  13      171.31      165.91      4.40 o 
   6   2  13      174.66      169.26      4.91 o 
   7   2  13      154.61      145.23      3.74 o 
   8   2  13      168.58      172.75      6.40 o 
   9   2  13        2.30        3.23      3.88 o 
  -7   3  13       38.62       38.41      4.42 o 
  -6   3  13        0.68       -0.97      3.23 o 
  -5   3  13      422.61      428.19      8.41 o 
  -4   3  13      170.45      174.11      4.81 o 
  -3   3  13       11.78       14.94      2.11 o 
  -2   3  13      471.55      470.49      6.62 o 
  -1   3  13      725.37      751.23     18.00 o 
   0   3  13       15.90       19.39      1.09 o 
   1   3  13       52.86       51.91      1.48 o 
   2   3  13     1817.14     1824.35     22.09 o 
   3   3  13      206.20      190.45      3.43 o 
   4   3  13        0.23       -0.98      1.53 o 
   5   3  13       27.36       22.55      2.62 o 
   6   3  13      484.54      476.33      7.49 o 
   7   3  13      178.20      185.26      6.08 o 
   8   3  13       16.69       16.78      4.10 o 
   9   3  13       71.35       71.97      5.12 o 
  -7   4  13      161.75      170.60      5.38 o 
  -6   4  13       97.23       98.10      7.51 o 
  -5   4  13       18.71       23.81      2.62 o 
  -4   4  13      217.65      221.33      4.41 o 
  -3   4  13        5.07        5.00      1.62 o 
  -2   4  13      171.33      177.13      3.13 o 
  -1   4  13       95.92       87.45      2.93 o 
   0   4  13     1026.30     1038.25     11.75 o 
   1   4  13      424.47      435.88      4.68 o 
   2   4  13      145.00      141.80      2.89 o 
   3   4  13      154.43      160.75      6.25 o 
   4   4  13      474.80      468.01     10.27 o 
   5   4  13      325.47      309.81      5.81 o 
   6   4  13       32.51       43.61      2.30 o 
   7   4  13      410.33      399.25      7.76 o 
   8   4  13        1.67       -2.75      4.61 o 
   9   4  13      135.31      156.83      6.77 o 
  10   4  13       49.61       48.28      5.83 o 
  -7   5  13        4.18        2.19      2.96 o 
  -6   5  13      119.52      124.84      4.52 o 
  -5   5  13       72.95       76.68      3.54 o 
  -4   5  13        0.11        2.26      1.94 o 
  -3   5  13       67.35       66.04      2.76 o 
  -2   5  13      433.00      452.13      5.85 o 
  -1   5  13        3.55        8.32      1.68 o 
   0   5  13       70.74       56.81      2.32 o 
   1   5  13       13.07       16.06      1.26 o 
   2   5  13       67.21       71.36      2.43 o 
   3   5  13      146.90      134.41      3.98 o 
   4   5  13       15.15       15.16      1.82 o 
   5   5  13      687.74      687.71     10.87 o 
   6   5  13      104.59       98.76      3.52 o 
   7   5  13       52.28       55.95      2.99 o 
   8   5  13       31.63       27.65      2.48 o 
   9   5  13      380.32      419.77     12.82 o 
  10   5  13       25.09       37.40      5.70 o 
  -6   6  13       65.89       71.38      3.90 o 
  -5   6  13       40.39       34.47      3.08 o 
  -4   6  13      454.09      463.08      7.19 o 
  -3   6  13      180.21      174.16      3.87 o 
  -2   6  13        3.30        4.34      1.29 o 
  -1   6  13      189.48      192.88      5.77 o 
   0   6  13       88.44       86.84      3.58 o 
   1   6  13      396.22      376.53      5.52 o 
   2   6  13       76.03       71.98      2.59 o 
   3   6  13      576.15      546.28     16.91 o 
   4   6  13      260.14      253.32      5.28 o 
   5   6  13       25.79       19.15      2.01 o 
   6   6  13      104.19       98.36      3.70 o 
   7   6  13       63.50       63.43      3.33 o 
   8   6  13       33.76       36.90      3.24 o 
   9   6  13       11.82       16.59      2.62 o 
  10   6  13      276.26      294.40     15.55 o 
  -6   7  13      112.71      118.18      8.74 o 
  -5   7  13       13.52       15.96      3.56 o 
  -4   7  13        6.54        5.52      2.00 o 
  -3   7  13      365.95      378.71      6.45 o 
  -2   7  13        1.69       -1.48      1.92 o 
  -1   7  13      112.75      118.67      4.80 o 
   0   7  13      152.64      145.58      4.53 o 
   1   7  13      721.82      689.73     10.12 o 
   2   7  13      172.08      174.52      3.32 o 
   3   7  13      159.36      153.14      3.80 o 
   4   7  13      687.02      656.30     14.78 o 
   5   7  13       36.12       29.91      2.41 o 
   6   7  13      339.81      347.84     10.60 o 
   7   7  13       97.75       89.13      6.00 o 
   8   7  13      158.72      156.34      4.98 o 
   9   7  13       42.42       50.08      3.46 o 
  10   7  13       13.65       12.86      4.04 o 
  -5   8  13       59.51       54.61      3.69 o 
  -4   8  13       66.78       67.18      3.17 o 
  -3   8  13      185.56      189.49      6.63 o 
  -2   8  13       11.31       14.21      2.56 o 
  -1   8  13      343.76      360.26      8.81 o 
   0   8  13      216.60      227.84      6.57 o 
   1   8  13      549.42      503.01     10.01 o 
   2   8  13      480.44      473.87      6.77 o 
   3   8  13       17.93       13.58      1.94 o 
   4   8  13      974.95      949.83     13.59 o 
   5   8  13      338.39      347.30      8.44 o 
   6   8  13      321.49      322.77      7.13 o 
   7   8  13       93.08      104.24      6.58 o 
   8   8  13      207.35      206.24      6.73 o 
   9   8  13      172.73      192.35      5.74 o 
  10   8  13        0.86       -0.97      3.25 o 
  -5   9  13       41.15       43.08      9.23 o 
  -4   9  13      114.65      129.87      5.21 o 
  -3   9  13       79.74       85.95      4.47 o 
  -2   9  13      113.39      106.11      6.04 o 
  -1   9  13       83.45       99.07      7.53 o 
   0   9  13      306.03      339.74     25.01 o 
   1   9  13       11.51       10.98      2.64 o 
   2   9  13      402.77      431.07      7.39 o 
   3   9  13       20.10       21.91      2.26 o 
   4   9  13      751.88      742.24     11.18 o 
   5   9  13      248.28      246.66      7.47 o 
   6   9  13      229.06      219.06      7.93 o 
   7   9  13       40.18       41.45      3.38 o 
   8   9  13        2.96        6.47      2.68 o 
   9   9  13      347.32      362.16      8.28 o 
  10   9  13        8.16       10.12      3.70 o 
  -4  10  13      151.75      159.46      5.93 o 
  -3  10  13       17.76       24.13      5.48 o 
  -2  10  13      110.14      128.20      6.86 o 
  -1  10  13      109.95      110.32      8.14 o 
   0  10  13       79.67       75.63      4.15 o 
   1  10  13      300.93      323.01      8.38 o 
   2  10  13      236.44      267.96      7.22 o 
   3  10  13      283.04      271.28      5.60 o 
   4  10  13      179.39      174.97      4.56 o 
   5  10  13      157.98      150.91      5.16 o 
   6  10  13       69.61       73.47      3.96 o 
   7  10  13      124.52      131.59      5.09 o 
   8  10  13       58.36       58.09      3.99 o 
   9  10  13       59.04       57.08      5.83 o 
  -3  11  13      179.43      206.99     14.82 o 
  -2  11  13      135.02      133.62      7.39 o 
  -1  11  13       53.88       57.33      6.52 o 
   0  11  13        3.48        2.20      2.94 o 
   1  11  13      401.89      378.31     17.70 o 
   2  11  13        4.28        2.97      2.81 o 
   3  11  13       52.17       49.36      8.76 o 
   4  11  13      172.88      166.40      4.64 o 
   5  11  13      273.00      280.75      6.05 o 
   6  11  13        2.40        4.80      3.20 o 
   7  11  13       16.10       20.87      3.44 o 
   8  11  13      102.67      110.72      5.20 o 
   9  11  13       32.84       37.44      4.68 o 
  -2  12  13       34.95       39.05      6.94 o 
  -1  12  13      267.90      259.95     11.75 o 
   0  12  13       25.58       22.40      5.57 o 
   1  12  13       47.37       42.95      8.39 o 
   2  12  13      633.04      648.86     14.17 o 
   3  12  13      232.75      222.48     10.54 o 
   4  12  13       99.64      100.01      5.68 o 
   5  12  13        9.31        8.99      3.03 o 
   6  12  13      298.99      305.94      7.81 o 
   7  12  13       12.99       12.05      5.38 o 
   8  12  13       14.89       20.82      4.22 o 
  -1  13  13        9.84        2.64      5.73 o 
   0  13  13      400.11      396.49     14.80 o 
   1  13  13       51.82       47.77      6.08 o 
   2  13  13        5.41       16.65      3.50 o 
   3  13  13        7.20        5.29      5.02 o 
   4  13  13      101.63       96.95      5.91 o 
   5  13  13        9.22       13.96      4.23 o 
   6  13  13       19.24       15.40      3.42 o 
   7  13  13       89.78       90.09      5.90 o 
   8  13  13       29.85       18.97      4.70 o 
   1  14  13       47.94       65.08      6.75 o 
   2  14  13       12.45       13.69      5.22 o 
   3  14  13       67.02       11.93      3.49 o 
   4  14  13        5.17       14.14      5.81 o 
   5  14  13       98.69       99.64      6.33 o 
   6  14  13       12.39       10.02      4.78 o 
   7  14  13       75.17       78.48      5.92 o 
  -3  -9  14       40.31       42.41      5.37 o 
  -2  -9  14       37.07       44.28      5.50 o 
  -1  -9  14       14.87       24.12      9.09 o 
   0  -9  14        0.35       -0.73      4.75 o 
  -5  -8  14        1.24        5.46      5.34 o 
  -4  -8  14        5.88       10.08      4.89 o 
  -3  -8  14        3.25        8.49      6.14 o 
  -2  -8  14        1.59       -3.19      4.38 o 
  -1  -8  14       16.63       13.87      4.61 o 
   0  -8  14        1.28        1.19      4.42 o 
   1  -8  14       14.41       17.98      3.57 o 
   2  -8  14        4.65        8.49      4.34 o 
  -6  -7  14        0.54        4.08      4.34 o 
  -5  -7  14       54.78       48.41      5.03 o 
  -4  -7  14       89.01       82.85      3.82 o 
  -3  -7  14       51.14       55.28      4.38 o 
  -2  -7  14       20.89       17.35      7.43 o 
  -1  -7  14        1.73        2.93      5.14 o 
   0  -7  14        1.57        4.02      4.08 o 
   1  -7  14       36.71       41.62      3.67 o 
   2  -7  14       43.85       58.04      7.77 o 
   3  -7  14       72.15       85.17      5.55 o 
  -7  -6  14        1.02       -3.94      7.01 o 
  -6  -6  14       12.06       10.82      4.40 o 
  -5  -6  14       72.97       74.63      5.37 o 
  -4  -6  14       21.40       28.41      2.79 o 
  -3  -6  14       64.99       69.35      3.85 o 
  -2  -6  14        6.55        5.72      3.87 o 
  -1  -6  14       22.59       27.01      4.37 o 
   0  -6  14      246.61      254.84      6.38 o 
   1  -6  14        2.99        3.49      2.83 o 
   2  -6  14      230.05      236.13      7.80 o 
   3  -6  14       11.89       10.43      4.30 o 
   4  -6  14       87.64       88.86      6.36 o 
  -7  -5  14        6.64       10.40      4.53 o 
  -6  -5  14      177.69      177.88      7.47 o 
  -5  -5  14       30.55       28.28      4.34 o 
  -4  -5  14        3.51        1.98      2.56 o 
  -3  -5  14       28.72       31.46      3.19 o 
  -2  -5  14       99.11      110.92      4.44 o 
  -1  -5  14       10.55       10.25      3.73 o 
   0  -5  14      168.27      168.74      6.14 o 
   1  -5  14      165.07      173.14      5.13 o 
   2  -5  14      289.68      291.70      8.18 o 
   3  -5  14        0.42        0.01      3.24 o 
   4  -5  14        2.20        0.92      3.29 o 
   5  -5  14      149.10      150.95      6.28 o 
  -7  -4  14        9.62       20.04      4.57 o 
  -6  -4  14        7.45        7.60      4.08 o 
  -5  -4  14       77.20       79.60      5.22 o 
  -4  -4  14      112.97      123.60      4.52 o 
  -3  -4  14        4.45        5.21      2.93 o 
  -2  -4  14       20.27       19.60      2.67 o 
  -1  -4  14      194.34      190.64     12.23 o 
   0  -4  14        2.92        1.66      2.00 o 
   1  -4  14        7.36       10.04      2.16 o 
   2  -4  14       15.51       13.21      6.91 o 
   3  -4  14       46.52       39.28      3.61 o 
   4  -4  14       22.68       19.89      4.62 o 
   5  -4  14        2.50        3.71      3.19 o 
   6  -4  14       33.35       36.69      4.69 o 
  -7  -3  14       29.85       33.08      4.82 o 
  -6  -3  14      507.07      518.31     13.74 o 
  -5  -3  14       12.31       13.06      3.72 o 
  -4  -3  14       12.45       18.17      3.39 o 
  -3  -3  14      458.21      496.49     15.41 o 
  -2  -3  14       13.31       18.30      3.72 o 
  -1  -3  14        0.06        1.29      1.70 o 
   0  -3  14       64.94       69.29      3.01 o 
   1  -3  14      205.59      215.28      7.81 o 
   2  -3  14       23.10       19.87      3.51 o 
   3  -3  14       25.40       24.68      4.57 o 
   4  -3  14      268.79      252.25      7.12 o 
   5  -3  14       51.45       49.24      3.84 o 
   6  -3  14       22.39       26.13      3.56 o 
   7  -3  14        8.94        8.16      3.40 o 
  -8  -2  14       43.95       45.52      8.61 o 
  -7  -2  14        0.03        2.10      3.96 o 
  -6  -2  14       98.73       90.14      5.53 o 
  -5  -2  14      145.28      150.64      6.43 o 
  -4  -2  14       13.83       15.32      4.82 o 
  -3  -2  14      110.82      118.89      4.98 o 
  -2  -2  14       93.36       99.43      6.85 o 
  -1  -2  14      225.14      231.94      4.30 o 
   0  -2  14       30.21       34.88      3.98 o 
   1  -2  14       34.38       36.35      2.36 o 
   2  -2  14      405.12      385.50      7.61 o 
   3  -2  14       72.19       68.41      3.29 o 
   4  -2  14       30.89       26.80      3.03 o 
   5  -2  14        1.53        4.28      5.68 o 
   6  -2  14      157.03      157.37      5.65 o 
   7  -2  14       62.79       69.07      4.54 o 
  -8  -1  14       17.70       16.85      8.48 o 
  -7  -1  14      154.16      163.05     11.40 o 
  -6  -1  14        6.02        3.70      3.55 o 
  -5  -1  14      178.28      160.63      6.54 o 
  -4  -1  14      164.69      174.91      4.87 o 
  -3  -1  14       16.60       16.86      2.71 o 
  -2  -1  14      159.09      161.98      4.63 o 
  -1  -1  14        3.85        2.43      1.49 o 
   0  -1  14      191.64      202.35      3.80 o 
   1  -1  14      348.31      344.71      5.65 o 
   2  -1  14       11.31        8.23      2.17 o 
   3  -1  14       41.84       42.72      2.40 o 
   4  -1  14      222.92      193.21     20.29 o 
   5  -1  14       55.96       58.21      3.65 o 
   6  -1  14        3.20        2.80      2.20 o 
   7  -1  14      227.32      226.51      5.42 o 
   8  -1  14        4.37        3.26      2.71 o 
  -8   0  14       74.93       59.91      5.16 o 
  -7   0  14        3.92       -0.28      3.55 o 
  -6   0  14      261.07      275.18      6.66 o 
  -5   0  14       39.60       33.57      2.98 o 
  -4   0  14       65.56       62.57      3.23 o 
  -3   0  14       39.35       34.28      2.92 o 
  -2   0  14      121.30      135.37      4.88 o 
  -1   0  14        1.14        1.22      1.31 o 
   0   0  14       86.93       82.91      2.31 o 
   1   0  14      234.28      234.11      4.38 o 
   2   0  14       44.48       46.26      3.43 o 
   3   0  14      440.92      420.17      7.78 o 
   4   0  14       67.40       56.39      2.45 o 
   5   0  14      174.33      172.86      4.23 o 
   6   0  14       17.98       17.82      2.49 o 
   7   0  14      147.32      156.15      4.37 o 
   8   0  14       93.73       96.09      3.76 o 
  -7   1  14        1.06        1.91      3.79 o 
  -6   1  14       27.55       24.86      3.08 o 
  -5   1  14      320.49      337.77      7.24 o 
  -4   1  14      325.72      351.90     10.89 o 
  -3   1  14      244.63      221.38      4.92 o 
  -2   1  14       15.82       12.92      2.24 o 
  -1   1  14       74.36       87.97      3.72 o 
   0   1  14       87.49       76.61      2.52 o 
   1   1  14      472.45      474.21      6.37 o 
   2   1  14       13.39       15.45      1.66 o 
   3   1  14      261.84      257.64      5.35 o 
   4   1  14       80.46       82.10      2.78 o 
   5   1  14       52.34       49.49      2.32 o 
   6   1  14      125.06      122.95      3.64 o 
   7   1  14       88.28       86.76      3.31 o 
   8   1  14       10.71       16.93      4.12 o 
   9   1  14        2.22        9.01      4.90 o 
  -7   2  14       13.10       18.72      4.10 o 
  -6   2  14       67.75       82.24      6.38 o 
  -5   2  14       12.25       20.96      4.20 o 
  -4   2  14      199.14      197.93      5.15 o 
  -3   2  14      525.87      560.82      9.49 o 
  -2   2  14        1.92        1.24      2.12 o 
  -1   2  14      438.70      417.13      7.70 o 
   0   2  14      286.12      279.88      3.93 o 
   1   2  14      348.80      347.22      4.71 o 
   2   2  14      439.14      419.46      6.95 o 
   3   2  14      373.43      376.50      5.59 o 
   4   2  14      138.90      128.46      3.48 o 
   5   2  14       44.67       41.03      2.73 o 
   6   2  14      300.47      300.50      6.69 o 
   7   2  14       65.67       63.13      2.98 o 
   8   2  14        1.10        7.05      3.77 o 
   9   2  14       32.43       41.12      4.78 o 
  -7   3  14        6.96        4.20      3.42 o 
  -6   3  14        7.90        7.30      8.13 o 
  -5   3  14       61.20       70.00      3.62 o 
  -4   3  14       84.13       79.07      4.74 o 
  -3   3  14      228.37      218.18      7.91 o 
  -2   3  14       22.01       23.76      2.25 o 
  -1   3  14      523.15      526.69     14.25 o 
   0   3  14      177.42      180.07      2.99 o 
   1   3  14       43.52       44.88      1.48 o 
   2   3  14     2005.64     1954.03     20.37 o 
   3   3  14      145.80      135.01      3.31 o 
   4   3  14      334.71      329.17      6.97 o 
   5   3  14      381.62      345.23      6.15 o 
   6   3  14      219.64      204.97      4.38 o 
   7   3  14      106.57      101.95      4.56 o 
   8   3  14      317.48      308.86      6.09 o 
   9   3  14       20.03       17.09      4.06 o 
  -7   4  14       24.01       25.76      4.25 o 
  -6   4  14      184.85      186.25      6.00 o 
  -5   4  14      142.56      147.16      4.50 o 
  -4   4  14       56.53       61.25      3.33 o 
  -3   4  14        2.78        3.24      3.63 o 
  -2   4  14      735.56      733.64     12.56 o 
  -1   4  14       23.88       23.76      1.92 o 
   0   4  14      138.98      144.07      3.10 o 
   1   4  14      285.52      278.14      5.32 o 
   2   4  14      749.96      740.87      9.12 o 
   3   4  14       98.36       96.22      3.17 o 
   4   4  14      223.44      210.29      4.63 o 
   5   4  14      442.29      411.59     10.20 o 
   6   4  14       44.89       46.34      2.47 o 
   7   4  14      368.98      362.31      7.47 o 
   8   4  14        5.16        4.38      2.14 o 
   9   4  14      309.55      326.13      8.87 o 
  -6   5  14      115.92      121.07      6.09 o 
  -5   5  14       19.88       18.12      2.44 o 
  -4   5  14      269.21      276.53      6.47 o 
  -3   5  14       94.86       91.93      3.32 o 
  -2   5  14      135.83      142.28      3.96 o 
  -1   5  14      813.22      772.04     25.84 o 
   0   5  14      133.41      128.31      4.72 o 
   1   5  14      104.39      114.03      2.75 o 
   2   5  14       10.38        9.24      1.58 o 
   3   5  14      762.24      717.13     11.25 o 
   4   5  14       10.25        8.81      1.85 o 
   5   5  14       93.53      100.34      3.70 o 
   6   5  14       28.41       27.20      2.50 o 
   7   5  14      287.67      273.55     13.42 o 
   8   5  14       63.81       65.94      3.48 o 
   9   5  14       46.65       43.05      3.04 o 
  -6   6  14      100.90       98.72      4.35 o 
  -5   6  14       38.10       47.37      3.35 o 
  -4   6  14        0.89        3.24      2.47 o 
  -3   6  14      219.12      224.68      8.06 o 
  -2   6  14      687.96      694.56     10.03 o 
  -1   6  14        3.03        6.22      2.17 o 
   0   6  14      233.53      214.40     12.12 o 
   1   6  14     1189.45     1158.28     14.57 o 
   2   6  14        9.31        7.19      2.08 o 
   3   6  14       28.14       29.10      2.24 o 
   4   6  14      280.57      287.84      5.73 o 
   5   6  14      155.85      146.42      4.38 o 
   6   6  14       20.11       17.45      2.44 o 
   7   6  14        8.68       11.79      2.45 o 
   8   6  14      210.65      222.56      5.88 o 
   9   6  14        1.94        1.53      3.07 o 
  10   6  14        0.73        0.56      5.20 o 
  -6   7  14       49.35       55.55      6.16 o 
  -5   7  14      148.67      157.04      4.94 o 
  -4   7  14       97.29      108.14      3.35 o 
  -3   7  14      132.87      145.40      4.74 o 
  -2   7  14       45.91       46.60      5.33 o 
  -1   7  14      589.48      602.74     14.24 o 
   0   7  14        5.75        8.42      2.20 o 
   1   7  14      230.13      211.49      4.34 o 
   2   7  14      458.00      471.88      7.57 o 
   3   7  14      224.04      226.59      5.12 o 
   4   7  14       67.17       67.18      3.26 o 
   5   7  14       14.61       13.06      2.39 o 
   6   7  14      411.20      388.67      7.97 o 
   7   7  14       18.07       26.33      2.86 o 
   8   7  14       12.78       17.33      3.16 o 
   9   7  14        3.24        4.17      2.82 o 
  10   7  14       48.25       52.53      4.01 o 
  -5   8  14       22.52       26.24      3.81 o 
  -4   8  14      149.51      158.99      5.48 o 
  -3   8  14      359.44      388.22      7.41 o 
  -2   8  14       33.69       31.58      5.35 o 
  -1   8  14        9.16        8.35      2.64 o 
   0   8  14      462.11      306.44     10.88 o 
   1   8  14       91.05      101.94      4.57 o 
   2   8  14       12.63       15.19      2.10 o 
   3   8  14      107.16      104.44      3.47 o 
   4   8  14      153.19      164.73      7.34 o 
   5   8  14        0.53       -1.21      2.45 o 
   6   8  14      118.13      116.14      4.44 o 
   7   8  14      178.59      183.90      5.40 o 
   8   8  14      105.17      117.04      4.78 o 
   9   8  14       28.25       29.14      3.33 o 
  -4   9  14        0.94        0.10      3.20 o 
  -3   9  14        3.81        8.63      5.55 o 
  -2   9  14      462.12      473.15     16.70 o 
  -1   9  14       37.12       39.44      5.38 o 
   0   9  14       13.88       16.27      3.19 o 
   1   9  14      160.74      163.99      5.72 o 
   2   9  14      143.87      148.46      5.72 o 
   3   9  14      115.55      120.41      3.80 o 
   4   9  14       67.91       63.10      3.63 o 
   5   9  14       23.14       26.31      3.00 o 
   6   9  14       28.90       24.89      4.11 o 
   7   9  14      170.24      167.34      6.84 o 
   8   9  14       15.45       17.19      3.12 o 
   9   9  14      172.01      175.61      5.90 o 
  -4  10  14      171.44      172.54     32.27 o 
  -3  10  14       14.15       11.94      6.08 o 
  -2  10  14        1.99       -0.98      5.13 o 
  -1  10  14      113.01      107.57      8.08 o 
   0  10  14       78.23       74.91      4.25 o 
   1  10  14       64.65       52.64      3.75 o 
   2  10  14       53.55       48.95      3.42 o 
   3  10  14      301.45      283.40      5.96 o 
   4  10  14        3.72        3.08      2.22 o 
   5  10  14      128.11      135.23      8.22 o 
   6  10  14      197.96      190.45      6.64 o 
   7  10  14      393.82      412.78      9.00 o 
   8  10  14       30.04       36.50      3.69 o 
   9  10  14        5.06        1.59      3.28 o 
  -3  11  14      189.72      202.54     11.71 o 
  -2  11  14        1.46        4.29      5.67 o 
  -1  11  14       60.14       60.36      6.68 o 
   0  11  14       37.04       38.98      3.63 o 
   1  11  14       86.67       75.68      4.94 o 
   2  11  14       41.30       45.34      3.56 o 
   3  11  14      101.09       94.57      6.50 o 
   4  11  14       42.58       43.08      3.06 o 
   5  11  14      220.09      215.47      5.65 o 
   6  11  14       52.29       50.41      3.80 o 
   7  11  14        9.46       10.91      3.33 o 
   8  11  14       44.55       48.07      4.05 o 
   9  11  14        2.63        3.55      3.97 o 
  -2  12  14       74.24       64.11      7.63 o 
  -1  12  14      179.97      187.20     10.13 o 
   0  12  14       44.29       40.49      6.10 o 
   1  12  14       13.39       11.11      3.41 o 
   2  12  14      514.04      562.83     13.63 o 
   3  12  14       99.37      107.58      7.99 o 
   4  12  14       89.76       90.95      5.66 o 
   5  12  14       30.21       31.48      3.19 o 
   6  12  14       70.51       66.37      4.47 o 
   7  12  14       17.17        9.65      3.57 o 
   8  12  14       43.54       38.55      4.09 o 
   0  13  14      135.50      126.10      7.98 o 
   1  13  14       28.62       30.40      5.62 o 
   2  13  14      371.86      402.61     14.85 o 
   3  13  14        4.28        6.03      5.13 o 
   4  13  14       54.41       54.41      6.71 o 
   5  13  14      279.09      285.41      9.55 o 
   6  13  14       77.36       76.97      4.47 o 
   7  13  14      100.76      114.98      6.36 o 
   1  14  14       73.24       71.55      6.93 o 
   2  14  14       43.96       48.96      6.21 o 
   4  14  14      126.90      139.00      9.33 o 
   5  14  14      171.00      187.82      8.18 o 
   6  14  14        1.20        4.96      4.74 o 
  -4  -8  15        4.13       10.95      4.27 o 
  -3  -8  15      118.62      135.57      7.27 o 
  -2  -8  15        0.15        8.12      4.74 o 
  -1  -8  15        2.83       -3.46      6.93 o 
   0  -8  15        0.44       -0.85      4.78 o 
   1  -8  15       40.04       50.08      5.75 o 
  -5  -7  15       33.69       28.22      5.03 o 
  -4  -7  15       51.67       46.52      4.94 o 
  -3  -7  15       19.49       23.01      7.40 o 
  -2  -7  15        6.67        6.86      5.25 o 
  -1  -7  15       26.40       36.41      5.17 o 
   0  -7  15       32.08       29.49      4.95 o 
   1  -7  15       21.24       18.56      3.46 o 
   2  -7  15        0.74       -3.08      6.74 o 
   3  -7  15        0.10        1.92      4.43 o 
  -6  -6  15        2.90        2.61      4.31 o 
  -5  -6  15        6.85        9.07      5.22 o 
  -4  -6  15       61.93       66.49      5.30 o 
  -3  -6  15       33.26       40.07      5.26 o 
  -2  -6  15       88.69       75.10      5.94 o 
  -1  -6  15       14.46       22.95      6.91 o 
   0  -6  15       51.04       52.99      3.75 o 
   1  -6  15       28.30       30.16      3.42 o 
   2  -6  15       36.94       32.58      4.15 o 
   3  -6  15       35.04       35.21     10.00 o 
   4  -6  15        3.93        2.24      4.34 o 
  -6  -5  15       23.13       18.45      4.57 o 
  -5  -5  15        5.37        7.57      4.00 o 
  -4  -5  15       43.15       43.25      9.27 o 
  -3  -5  15        1.00        3.82      2.84 o 
  -2  -5  15      172.48      187.45      5.43 o 
  -1  -5  15        0.06        0.21      3.80 o 
   0  -5  15       43.16       52.05      3.44 o 
   1  -5  15        0.97        2.08      2.67 o 
   2  -5  15       46.46       50.88      4.28 o 
   3  -5  15      367.07      385.00     12.53 o 
   4  -5  15        1.38       -0.29      5.24 o 
   5  -5  15       27.87       29.95      4.20 o 
  -7  -4  15        0.43        3.76      4.20 o 
  -6  -4  15       15.60       21.32      4.43 o 
  -5  -4  15       61.78       68.11      7.36 o 
  -4  -4  15      160.98      185.22      9.43 o 
  -3  -4  15       37.87       28.21      3.10 o 
  -2  -4  15       22.51       22.00      2.87 o 
  -1  -4  15       23.72       28.94      3.16 o 
   0  -4  15        0.23       -2.89      2.89 o 
   1  -4  15      219.59      235.30      5.93 o 
   2  -4  15       16.40       11.79      3.22 o 
   3  -4  15      295.63      287.13      8.06 o 
   4  -4  15       57.92       56.69      4.29 o 
   5  -4  15       46.52       49.14      4.25 o 
   6  -4  15       38.14       46.00      9.07 o 
  -7  -3  15       23.22       22.21      4.58 o 
  -6  -3  15       20.09       14.57      5.27 o 
  -5  -3  15       26.52       33.91      4.29 o 
  -4  -3  15        0.98       -2.51      4.26 o 
  -3  -3  15        0.85        0.74      2.82 o 
  -2  -3  15        2.78        4.74      2.40 o 
  -1  -3  15      223.57      225.47      5.49 o 
   0  -3  15      235.52      249.90      5.96 o 
   1  -3  15      122.06      124.72      3.75 o 
   2  -3  15      337.82      337.15      8.62 o 
   3  -3  15      173.73      171.43      5.88 o 
   4  -3  15       13.51       17.67      3.35 o 
   5  -3  15       18.00       16.38      3.24 o 
   6  -3  15       91.20       90.49      5.04 o 
  -7  -2  15       23.61       24.57      4.73 o 
  -6  -2  15      173.55      165.22      7.55 o 
  -5  -2  15        0.67        3.15      3.97 o 
  -4  -2  15       59.31       54.76      5.79 o 
  -3  -2  15        1.64        2.29      3.65 o 
  -2  -2  15       15.17       17.92      3.39 o 
  -1  -2  15      116.66      127.91      4.23 o 
   0  -2  15      173.43      182.93      4.15 o 
   1  -2  15       20.43       19.78      2.27 o 
   2  -2  15       97.95      101.35      3.94 o 
   3  -2  15        8.38       10.95      5.63 o 
   4  -2  15       90.69       79.58      4.27 o 
   5  -2  15        1.32        1.70      3.77 o 
   6  -2  15        0.12        1.56      3.72 o 
   7  -2  15       97.31       96.26      9.76 o 
  -7  -1  15        0.91        3.20      3.12 o 
  -6  -1  15      169.70      167.17      7.19 o 
  -5  -1  15      209.51      209.85      7.53 o 
  -4  -1  15       38.05       32.11      5.02 o 
  -3  -1  15        0.20        2.42      2.78 o 
  -2  -1  15      390.14      399.30     13.68 o 
  -1  -1  15        1.46        2.10      1.88 o 
   0  -1  15      155.53      163.54      3.85 o 
   1  -1  15      265.23      270.61      5.31 o 
   2  -1  15       66.02       65.31      3.87 o 
   3  -1  15        5.80        5.36      2.42 o 
   4  -1  15        0.09       -0.07      2.00 o 
   5  -1  15      361.61      350.01      6.68 o 
   6  -1  15        1.37       -2.28      2.30 o 
   7  -1  15       51.84       45.21      3.44 o 
  -7   0  15       29.62       33.18      4.35 o 
  -6   0  15       76.47       83.41      4.16 o 
  -5   0  15       64.41       68.84      3.68 o 
  -4   0  15      382.87      383.46     13.79 o 
  -3   0  15        1.56        3.97      2.54 o 
  -2   0  15      130.78      138.57      5.12 o 
  -1   0  15      547.55      529.51      8.93 o 
   0   0  15      120.75      126.42      2.83 o 
   1   0  15       15.38       21.27      1.90 o 
   2   0  15      140.54      130.81      3.72 o 
   3   0  15      531.07      521.48      8.42 o 
   4   0  15       61.57       56.65      2.98 o 
   5   0  15        0.12        0.65      2.07 o 
   6   0  15       19.16       20.56      2.52 o 
   7   0  15       41.57       39.62      3.21 o 
   8   0  15       27.05       26.68      2.81 o 
  -7   1  15        5.16        5.62      3.83 o 
  -6   1  15       90.19      104.35      8.53 o 
  -5   1  15        1.06       -0.94      2.49 o 
  -4   1  15        5.62        0.70      2.79 o 
  -3   1  15      162.34      167.72      6.03 o 
  -2   1  15      326.26      275.31      8.67 o 
  -1   1  15        2.82        4.40      1.81 o 
   0   1  15        6.97        8.05      1.37 o 
   1   1  15     1622.56     1593.25     18.19 o 
   2   1  15      104.73       95.59      3.05 o 
   3   1  15       47.32       44.59      2.49 o 
   4   1  15      247.50      202.93      9.14 o 
   5   1  15       60.90       62.72      2.95 o 
   6   1  15       36.56       38.31      2.60 o 
   7   1  15       41.94       40.48      2.76 o 
   8   1  15      125.20      119.65      4.05 o 
  -7   2  15      173.73      168.09      7.03 o 
  -6   2  15        0.58        1.98      2.87 o 
  -5   2  15      323.77      344.26      7.57 o 
  -4   2  15      123.43      109.13      4.90 o 
  -3   2  15        0.21        0.96      2.24 o 
  -2   2  15        9.40       11.29      2.57 o 
  -1   2  15      531.26      543.56     16.92 o 
   0   2  15        3.19        5.02      1.23 o 
   1   2  15        2.30        2.32      1.37 o 
   2   2  15       84.10       77.30      2.52 o 
   3   2  15       84.14       83.53      2.98 o 
   4   2  15      127.62      111.75      5.49 o 
   5   2  15       10.02       14.95      1.98 o 
   6   2  15      327.52      323.23      6.20 o 
   7   2  15       61.89       57.34      2.92 o 
   8   2  15       37.90       42.33      5.30 o 
   9   2  15       85.14      102.38      9.48 o 
  -7   3  15      158.55      178.62      6.31 o 
  -6   3  15        4.05        4.92      3.67 o 
  -5   3  15        7.08        5.11      2.87 o 
  -4   3  15      190.81      206.01      6.39 o 
  -3   3  15      204.45      225.24      6.52 o 
  -2   3  15       69.08       58.75      3.45 o 
  -1   3  15      101.09       98.03      3.50 o 
   0   3  15      163.52      176.14      4.22 o 
   1   3  15       26.22       25.34      1.72 o 
   2   3  15       36.37       35.85      1.88 o 
   3   3  15        6.88        6.78      1.78 o 
   4   3  15      323.30      309.09      5.77 o 
   5   3  15        0.17        3.53      1.88 o 
   6   3  15        8.66        9.31      2.61 o 
   7   3  15       49.91       53.28      2.80 o 
   8   3  15       53.58       56.42      3.87 o 
   9   3  15       21.78       29.24      7.78 o 
  -6   4  15      156.99      161.69      5.94 o 
  -5   4  15      132.17      138.70      4.40 o 
  -4   4  15       46.23       47.67      3.73 o 
  -3   4  15        6.59        8.51      2.71 o 
  -2   4  15      284.19      302.49      7.95 o 
  -1   4  15       32.85       31.52      2.14 o 
   0   4  15      140.23      135.16      5.11 o 
   1   4  15       42.82       41.10      1.58 o 
   2   4  15      230.89      232.20      3.98 o 
   3   4  15      181.61      172.97      4.62 o 
   4   4  15       45.73       42.18      3.49 o 
   5   4  15       79.65       83.32      4.58 o 
   6   4  15       16.09       10.51      2.64 o 
   7   4  15       43.07       43.19      3.68 o 
   8   4  15       14.48       16.33      2.42 o 
   9   4  15      144.51      141.13      6.61 o 
  -6   5  15        6.11        5.62      3.57 o 
  -5   5  15        3.85        7.97      2.64 o 
  -4   5  15      283.37      297.54      6.64 o 
  -3   5  15       35.86       31.06      3.32 o 
  -2   5  15       35.90       35.25      2.58 o 
  -1   5  15      190.18      168.77     17.90 o 
   0   5  15      442.15      425.62      8.43 o 
   1   5  15      110.00      109.99      2.59 o 
   2   5  15        6.16        6.67      1.65 o 
   3   5  15     1026.27      977.52     15.93 o 
   4   5  15        1.33       -1.37      2.10 o 
   5   5  15      303.23      295.57      6.43 o 
   6   5  15       25.49       21.16      2.53 o 
   7   5  15      238.54      230.74      5.83 o 
   8   5  15       93.84      105.30      5.59 o 
   9   5  15       14.65       14.34      2.57 o 
  -6   6  15       16.92       17.50      3.27 o 
  -5   6  15      234.28      239.52      5.22 o 
  -4   6  15       16.22       14.15      3.37 o 
  -3   6  15       81.13       86.38      4.83 o 
  -2   6  15       99.54       93.36      4.07 o 
  -1   6  15       14.76       17.28      2.49 o 
   0   6  15      135.12      128.83      4.37 o 
   1   6  15      241.39      237.98      4.62 o 
   2   6  15       95.05      101.03      4.34 o 
   3   6  15      265.22      258.97      5.10 o 
   4   6  15      205.59      186.15      5.04 o 
   5   6  15      281.49      272.13      6.48 o 
   6   6  15      355.96      349.04      7.40 o 
   7   6  15       44.89       47.66      3.19 o 
   8   6  15      350.48      359.59      7.85 o 
   9   6  15       62.00       67.49      7.93 o 
  -5   7  15      143.61      162.83      4.97 o 
  -4   7  15       13.39       16.96      2.96 o 
  -3   7  15        6.35        4.81      3.99 o 
  -2   7  15      202.75      224.31     10.50 o 
  -1   7  15       77.89       80.61      6.90 o 
   0   7  15      296.54      296.41      8.69 o 
   1   7  15       89.15      111.56      4.08 o 
   2   7  15       59.81       66.95      3.20 o 
   3   7  15       33.64       39.10      2.38 o 
   4   7  15      311.14      288.37      6.51 o 
   5   7  15       34.93       32.47      4.94 o 
   6   7  15       67.76       57.01      6.52 o 
   7   7  15      137.63      140.83      4.88 o 
   8   7  15      326.34      327.24      8.11 o 
   9   7  15       18.38       23.34      4.10 o 
  -5   8  15       85.64       81.15      5.18 o 
  -4   8  15       36.30       44.66      6.85 o 
  -3   8  15        5.83       13.88      5.59 o 
  -2   8  15      192.57      184.24      9.33 o 
  -1   8  15       39.00       36.84      3.90 o 
   0   8  15      214.77      137.46     25.61 o 
   1   8  15        5.86        1.42      2.24 o 
   2   8  15      257.16      232.24      4.97 o 
   3   8  15       99.67       99.17      6.78 o 
   4   8  15      264.90      249.91      6.72 o 
   5   8  15      780.87      782.68     13.68 o 
   6   8  15      108.91      108.13      4.46 o 
   7   8  15      153.75      146.74      6.50 o 
   8   8  15        4.46        7.47      2.89 o 
   9   8  15      171.02      173.96      5.74 o 
  -4   9  15      111.71      127.09      9.37 o 
  -3   9  15       34.48       36.27      6.19 o 
  -2   9  15       97.92      110.51      8.09 o 
  -1   9  15       50.89       55.12      5.94 o 
   0   9  15      176.05      163.58      5.91 o 
   1   9  15        5.53       10.00      2.49 o 
   2   9  15       41.20       37.30      4.07 o 
   3   9  15      504.16      502.20      9.22 o 
   4   9  15       78.17       80.49      3.33 o 
   5   9  15      186.43      180.72      5.46 o 
   6   9  15       16.06       17.85      2.90 o 
   7   9  15      100.09       97.83      4.55 o 
   8   9  15       12.56       11.01      3.13 o 
   9   9  15       18.06       18.93      3.47 o 
  -3  10  15      126.40      142.04      9.96 o 
  -2  10  15      124.13      141.34      9.33 o 
  -1  10  15        5.63        5.68      4.94 o 
   0  10  15        1.91        3.91      2.99 o 
   1  10  15      551.52      568.64     12.79 o 
   2  10  15      123.41      125.90      6.42 o 
   3  10  15      280.74      300.73      8.27 o 
   4  10  15      106.29      125.37      5.18 o 
   5  10  15      109.85      102.92      6.99 o 
   6  10  15       56.61       56.51      3.94 o 
   7  10  15       71.73       70.80      4.22 o 
   8  10  15       90.79       92.87      6.21 o 
   9  10  15       21.74       23.72      3.70 o 
  -2  11  15       83.64       86.69      7.87 o 
  -1  11  15      630.72      631.14     20.62 o 
   0  11  15       33.66       39.25      3.59 o 
   1  11  15      114.86      132.42      6.52 o 
   2  11  15       51.25       59.42      6.17 o 
   3  11  15       29.02       30.16      4.32 o 
   4  11  15       99.19      113.09      4.36 o 
   5  11  15       14.52       15.25      2.76 o 
   6  11  15       64.89       67.53      4.41 o 
   7  11  15        1.64        0.63      3.17 o 
   8  11  15        7.23        7.84      3.48 o 
  -1  12  15       69.88       71.09      7.15 o 
   1  12  15       26.04       26.08      3.73 o 
   2  12  15       15.95       15.01      5.23 o 
   3  12  15       36.11       43.96      6.11 o 
   4  12  15      303.33      306.56      9.55 o 
   5  12  15        0.84        1.84      2.76 o 
   6  12  15       94.93       93.39      5.42 o 
   7  12  15       84.83       80.08      5.69 o 
   8  12  15       55.56       62.74      9.41 o 
   0  13  15        5.10        1.16      5.52 o 
   1  13  15        4.06        6.15      5.07 o 
   2  13  15       56.08       59.36      6.69 o 
   3  13  15        1.56        9.98      5.40 o 
   4  13  15        0.94        4.03      5.15 o 
   5  13  15      100.59       94.99      6.09 o 
   6  13  15      131.99      150.28      5.78 o 
   7  13  15       13.63        9.27      4.40 o 
   2  14  15       22.99       29.22      5.89 o 
   3  14  15      164.24       60.12      5.73 o 
   4  14  15       49.28       46.00      6.86 o 
   5  14  15        0.76       -1.11      4.54 o 
   6  14  15       12.44       12.93      4.85 o 
  -2  -8  16        1.61       12.96      8.42 o 
  -1  -8  16       29.28       29.54      8.65 o 
  -4  -7  16       10.58       12.18      5.08 o 
  -3  -7  16       57.17       72.04      5.72 o 
  -2  -7  16        0.21       -0.31      5.69 o 
  -1  -7  16        4.13        4.91      4.73 o 
   0  -7  16       93.40       98.12      6.60 o 
   1  -7  16       36.57       35.50      3.88 o 
   2  -7  16        1.64        2.98      4.15 o 
  -5  -6  16       14.71       19.40      4.83 o 
  -4  -6  16        3.35       -0.10      4.95 o 
  -3  -6  16        0.08       -2.91      2.91 o 
  -2  -6  16       61.25       71.87      5.66 o 
  -1  -6  16        5.99       -1.56      4.33 o 
   0  -6  16        7.72       12.96      4.47 o 
   1  -6  16        2.99        1.64      3.08 o 
   2  -6  16       26.89       32.96      5.18 o 
   3  -6  16        1.73        9.52      4.10 o 
  -6  -5  16        3.05        1.10      5.50 o 
  -5  -5  16        0.20        5.22      5.30 o 
  -4  -5  16       77.23      102.92      8.01 o 
  -3  -5  16       14.86       14.18      3.22 o 
  -2  -5  16        1.01        4.31      4.08 o 
  -1  -5  16      137.26      143.61      6.98 o 
   0  -5  16        3.21        6.58      2.94 o 
   1  -5  16        1.45        1.25      2.86 o 
   2  -5  16       62.31       62.92      4.77 o 
   3  -5  16       31.04       37.45      4.73 o 
   4  -5  16       43.91       51.69      8.34 o 
  -6  -4  16       25.52       35.43      6.28 o 
  -5  -4  16       37.05       32.27      5.89 o 
  -4  -4  16       50.60       45.79      5.94 o 
  -3  -4  16      169.73      191.19      9.64 o 
  -2  -4  16        0.71       -0.87      4.35 o 
  -1  -4  16       45.68       32.61      5.71 o 
   0  -4  16       33.29       30.70      3.60 o 
   1  -4  16      119.76      121.18      4.59 o 
   2  -4  16        0.31        5.40      3.32 o 
   3  -4  16       96.68       91.78      5.09 o 
   4  -4  16       12.89       17.80      3.79 o 
   5  -4  16       16.39       18.80      3.90 o 
  -6  -3  16       11.26       11.50      5.54 o 
  -5  -3  16      422.04      447.19     16.17 o 
  -4  -3  16       22.50       19.97      5.01 o 
  -3  -3  16       20.48       13.17      3.94 o 
  -2  -3  16      123.05      142.73      6.62 o 
  -1  -3  16      191.52      204.77      7.28 o 
   0  -3  16        8.17        3.71      3.37 o 
   1  -3  16       55.01       56.01      4.25 o 
   2  -3  16       75.67       77.26      4.55 o 
   3  -3  16        0.61        5.22      3.16 o 
   4  -3  16       72.20       68.54      4.50 o 
   5  -3  16       17.27       18.61      3.62 o 
   6  -3  16       91.89       87.07     10.13 o 
  -7  -2  16      107.56      110.94      7.37 o 
  -6  -2  16       29.55       24.49      5.82 o 
  -5  -2  16        0.37       -4.44      4.71 o 
  -4  -2  16       81.74       90.15      6.76 o 
  -3  -2  16       50.38       57.21      3.93 o 
  -2  -2  16        9.92        8.24      2.56 o 
  -1  -2  16       58.71       63.60      5.86 o 
   0  -2  16       22.85       25.83      2.74 o 
   1  -2  16       15.38       13.71      2.33 o 
   2  -2  16       78.36       74.07      4.39 o 
   3  -2  16       14.24       10.40      2.74 o 
   4  -2  16      157.27      151.97      5.17 o 
   5  -2  16       14.43       16.29      3.18 o 
   6  -2  16       25.75       24.96      3.35 o 
   7  -2  16       67.39       66.72      9.32 o 
  -7  -1  16        2.67        4.61      5.09 o 
  -6  -1  16      165.53      154.88      9.10 o 
  -5  -1  16       59.24       78.42      6.73 o 
  -4  -1  16       27.49       28.32      4.96 o 
  -3  -1  16       14.49       15.10      3.06 o 
  -2  -1  16       74.27       86.55      9.00 o 
  -1  -1  16      230.58      218.83      7.34 o 
   0  -1  16       76.05       75.87      3.04 o 
   1  -1  16        9.12       13.16      2.28 o 
   2  -1  16       90.32       92.30      5.21 o 
   3  -1  16      161.53      152.32      5.40 o 
   4  -1  16       64.52       59.31      3.57 o 
   5  -1  16      126.19      120.00      7.41 o 
   6  -1  16       55.98       56.90      4.11 o 
   7  -1  16       18.86       16.14      3.14 o 
  -7   0  16        1.21        2.05      3.18 o 
  -6   0  16        3.73        4.18      4.98 o 
  -5   0  16      201.55      162.52      9.22 o 
  -4   0  16      105.14      113.54      7.52 o 
  -3   0  16       14.83       10.67      2.92 o 
  -2   0  16        7.13        2.20      2.05 o 
  -1   0  16      196.26      205.33      4.85 o 
   0   0  16       29.61       33.48      3.27 o 
   1   0  16      275.54      260.38      5.28 o 
   2   0  16        5.05        4.39      2.67 o 
   3   0  16       84.77       82.35      3.50 o 
   4   0  16       62.29       56.60      3.37 o 
   5   0  16       57.29       64.69      3.19 o 
   6   0  16        5.46        5.37      2.45 o 
   7   0  16        2.39        0.53      2.52 o 
   8   0  16      143.12      157.74      7.58 o 
  -7   1  16       20.20       21.87      4.52 o 
  -6   1  16       14.24       15.56      3.70 o 
  -5   1  16       33.64       34.59      5.73 o 
  -4   1  16      102.52      102.73      7.67 o 
  -3   1  16      152.97      163.86      5.71 o 
  -2   1  16        0.04        1.25      2.52 o 
  -1   1  16       35.38       34.75      2.77 o 
   0   1  16       13.49       12.58      1.51 o 
   1   1  16      480.74      499.85      7.23 o 
   2   1  16       55.06       52.13      3.03 o 
   3   1  16       12.05       15.77      2.18 o 
   4   1  16      190.54      177.70      4.53 o 
   5   1  16       21.20       17.97      2.39 o 
   6   1  16      282.61      279.58      5.86 o 
   7   1  16       10.11        3.28      2.57 o 
   8   1  16       76.15       73.72      3.52 o 
  -7   2  16       55.73       54.00      5.06 o 
  -6   2  16       15.40       19.31      3.80 o 
  -5   2  16       48.51       63.95      4.37 o 
  -4   2  16        0.80        1.74      4.50 o 
  -3   2  16       52.70       53.57      3.43 o 
  -2   2  16       83.42       83.90      4.31 o 
  -1   2  16        4.47        5.98      1.96 o 
   0   2  16      113.73      109.36      2.77 o 
   1   2  16      494.16      503.32      7.22 o 
   2   2  16        3.74        0.71      1.59 o 
   3   2  16       26.56       26.74      2.24 o 
   4   2  16      530.88      497.18      8.23 o 
   5   2  16        5.89        7.04      2.11 o 
   6   2  16      200.09      203.52      4.88 o 
   7   2  16      108.48       99.86      3.70 o 
   8   2  16      119.04      115.44      4.09 o 
  -6   3  16       30.32       26.30      3.96 o 
  -5   3  16       28.01       26.40      3.69 o 
  -4   3  16       40.15       30.00      5.27 o 
  -3   3  16       17.13       20.32      4.56 o 
  -2   3  16      445.10      420.98      9.92 o 
  -1   3  16       27.07       24.08      2.13 o 
   0   3  16       38.93       50.03      3.54 o 
   1   3  16       42.35       42.23      2.59 o 
   2   3  16      470.16      454.76      6.64 o 
   3   3  16        4.39        2.45      1.92 o 
   4   3  16      199.07      181.95      4.75 o 
   5   3  16      170.25      153.90      5.74 o 
   6   3  16       73.77       67.71      3.06 o 
   7   3  16       31.55       27.62      2.56 o 
   8   3  16       15.37       13.80      2.53 o 
   9   3  16      109.04      110.61      7.25 o 
  -6   4  16        3.49        7.99      3.72 o 
  -5   4  16       14.19       16.68      3.56 o 
  -4   4  16      104.74      109.59      5.59 o 
  -3   4  16        8.95        5.74      4.38 o 
  -2   4  16       32.80       36.97      6.56 o 
  -1   4  16      411.64      372.52      7.43 o 
   0   4  16      524.79      511.78      9.72 o 
   1   4  16        0.82        1.77      1.53 o 
   2   4  16      212.27      205.02      4.01 o 
   3   4  16      396.16      392.67      6.76 o 
   4   4  16        4.60        1.71      1.58 o 
   5   4  16        0.89       -1.13      1.90 o 
   6   4  16       14.55       14.83      2.30 o 
   7   4  16       36.27       40.38      2.84 o 
   8   4  16        4.05        7.43      2.47 o 
   9   4  16       50.87       46.76      3.15 o 
  -6   5  16       88.33      109.72      5.64 o 
  -5   5  16        1.90        9.19      3.49 o 
  -4   5  16       87.72       84.46      6.98 o 
  -3   5  16      311.55      286.34     11.58 o 
  -2   5  16      249.34      252.71      5.86 o 
  -1   5  16       40.76       31.05      4.64 o 
   0   5  16       50.29       44.56      3.80 o 
   1   5  16      589.13      596.11      7.34 o 
   2   5  16        3.94        7.71      1.70 o 
   3   5  16      109.06      107.29      5.54 o 
   4   5  16      130.28      120.99      9.52 o 
   5   5  16      111.38       99.38      3.98 o 
   6   5  16        8.45        9.97      2.48 o 
   7   5  16       75.54       81.25      4.01 o 
   8   5  16       16.55       18.56      2.69 o 
   9   5  16        1.78        3.95      2.59 o 
  -5   6  16      187.51      191.46      6.84 o 
  -4   6  16       93.11       85.51      5.20 o 
  -3   6  16       22.84       10.66      3.43 o 
  -2   6  16        7.00        8.41      2.68 o 
  -1   6  16      897.91      911.89     18.77 o 
   0   6  16        0.71        2.56      2.23 o 
   1   6  16       46.04       47.20      2.29 o 
   2   6  16      458.51      461.22      7.61 o 
   3   6  16      200.37      198.59      4.48 o 
   4   6  16      102.85      106.43      4.08 o 
   5   6  16       33.51       34.76      4.09 o 
   6   6  16      233.65      225.69      9.60 o 
   7   6  16        0.83       -2.48      2.48 o 
   8   6  16       14.68       15.97      2.96 o 
   9   6  16       85.99       89.81      3.98 o 
  -5   7  16       17.71       17.68      5.54 o 
  -4   7  16       24.96       26.34      4.29 o 
  -3   7  16      381.24      359.89     13.74 o 
  -2   7  16        2.62        5.94      4.55 o 
  -1   7  16      138.54      137.77      6.16 o 
   0   7  16      432.22      471.29     12.82 o 
   1   7  16       44.59       44.28      2.99 o 
   2   7  16        9.93        9.43      2.07 o 
   3   7  16        7.33        7.63      2.07 o 
   4   7  16      267.71      260.93      6.81 o 
   5   7  16        0.30        0.26      3.19 o 
   6   7  16       45.78       42.73      3.27 o 
   7   7  16       68.45       54.28     12.44 o 
   8   7  16      149.36      136.13      5.06 o 
   9   7  16       14.45       13.52      3.16 o 
  -4   8  16       13.11        4.12      5.70 o 
  -3   8  16        1.65       -2.82      5.27 o 
  -2   8  16       54.82       48.45      6.02 o 
  -1   8  16        0.72        2.01      2.80 o 
   0   8  16        0.71        2.56      2.40 o 
   1   8  16      104.51       94.22      4.10 o 
   2   8  16      345.34      353.45      7.42 o 
   3   8  16       74.25       80.69      3.82 o 
   4   8  16        4.31        5.17      2.55 o 
   5   8  16      196.66      200.17      5.80 o 
   6   8  16      247.37      250.70      6.51 o 
   7   8  16       31.92       36.72      4.43 o 
   8   8  16       11.90       12.43      4.28 o 
   9   8  16      204.58      209.19      7.48 o 
  -4   9  16      122.08      135.81     10.28 o 
  -3   9  16       44.12       38.09      6.49 o 
  -2   9  16       31.60       32.23      5.65 o 
  -1   9  16      136.83      148.22      8.78 o 
   0   9  16        2.20       -0.18      2.91 o 
   1   9  16      120.14      118.25      5.06 o 
   2   9  16        3.91        1.82      4.95 o 
   3   9  16       42.47       40.51      3.38 o 
   4   9  16       25.98       34.12      2.77 o 
   5   9  16       74.81       64.23      5.04 o 
   6   9  16        6.27        5.83      2.88 o 
   7   9  16       23.11       16.68      3.23 o 
   8   9  16      184.63      183.99      7.84 o 
   9   9  16       20.22       11.99      6.40 o 
  -3  10  16      167.88      185.92     10.73 o 
  -2  10  16       67.51       73.91      7.31 o 
  -1  10  16       29.95       38.67      5.86 o 
   0  10  16       13.43       15.61      4.60 o 
   1  10  16      727.89      727.01     15.60 o 
   2  10  16       18.93       17.38      3.92 o 
   3  10  16       49.67       42.78     16.15 o 
   4  10  16      118.19      119.37      5.66 o 
   5  10  16       13.77       12.60      3.05 o 
   6  10  16      401.84      385.12     14.26 o 
   7  10  16        9.41        3.03      3.18 o 
   8  10  16       97.41       97.79      4.90 o 
  -2  11  16       40.65       41.34      6.69 o 
  -1  11  16       86.18       83.30      7.61 o 
   0  11  16        2.20        3.78      3.27 o 
   1  11  16       66.63       66.29      4.33 o 
   2  11  16      108.04      106.87      7.89 o 
   3  11  16        1.45        3.05      2.30 o 
   4  11  16      287.75      301.75      6.41 o 
   5  11  16      151.99      156.62      8.71 o 
   6  11  16      222.18      216.22      6.39 o 
   7  11  16       48.12       52.78      4.19 o 
   8  11  16      100.15      101.82      5.14 o 
  -1  12  16        5.62        2.61      5.51 o 
   0  12  16       68.60       72.77      6.93 o 
   1  12  16       13.18       13.47      3.53 o 
   2  12  16      318.44      339.85     13.37 o 
   3  12  16      184.92      214.31     10.34 o 
   4  12  16      224.34      230.95     11.29 o 
   5  12  16       40.70       42.00      3.38 o 
   6  12  16      155.29      159.66      6.63 o 
   7  12  16       32.64       34.09      4.10 o 
   1  13  16       15.53       11.99      5.25 o 
   2  13  16        1.34       -0.18      5.30 o 
   3  13  16       20.02       20.63      5.80 o 
   4  13  16       14.64       14.74      5.83 o 
   5  13  16       29.11       30.16      6.79 o 
   6  13  16        2.11        5.29      3.92 o 
   7  13  16      152.90      172.41      7.72 o 
   3  14  16        1.14        3.25      4.01 o 
   4  14  16       46.13       31.11      6.53 o 
   5  14  16       45.39       40.02      6.94 o 
  -2  -7  17       22.49       28.45      5.24 o 
  -1  -7  17        7.05        5.06      4.80 o 
   0  -7  17       16.41       16.44      5.07 o 
  -4  -6  17        6.85        9.94      5.38 o 
  -3  -6  17       20.22       15.53      5.15 o 
  -2  -6  17        2.67        1.47      6.67 o 
  -1  -6  17       12.08       15.58      4.83 o 
   0  -6  17        1.00       -4.38      4.38 o 
   1  -6  17        5.34        5.75      3.75 o 
   2  -6  17       96.83       98.09      5.92 o 
  -5  -5  17        4.02        5.26      5.56 o 
  -4  -5  17        0.34       -0.07      4.95 o 
  -3  -5  17       24.50       21.98      4.04 o 
  -2  -5  17       15.47       17.50      4.54 o 
  -1  -5  17      104.09      106.70      6.29 o 
   0  -5  17        9.18       11.01      4.51 o 
   1  -5  17      139.83      149.37      6.58 o 
   2  -5  17       21.51       27.29      4.31 o 
   3  -5  17       11.81        8.86      4.10 o 
  -5  -4  17       14.52       15.19      5.56 o 
  -4  -4  17       14.00       15.64      5.16 o 
  -3  -4  17       34.18       37.48      4.95 o 
  -2  -4  17       67.14       68.94      5.29 o 
  -1  -4  17       29.08       28.99      4.54 o 
   0  -4  17        8.42        8.17      4.19 o 
   1  -4  17       36.72       39.40      3.45 o 
   2  -4  17       19.84       22.68      3.95 o 
   3  -4  17        7.87       10.49      5.70 o 
   4  -4  17       13.08       15.36      4.00 o 
  -6  -3  17       23.20       20.14      5.92 o 
  -5  -3  17        0.13        0.03      5.02 o 
  -4  -3  17        0.34       -1.21      4.93 o 
  -3  -3  17       19.31       23.47      3.60 o 
  -2  -3  17       59.08       54.36      3.45 o 
  -1  -3  17       37.63       42.17      5.01 o 
   0  -3  17       42.88       52.32      3.43 o 
   1  -3  17       17.26       21.87      2.72 o 
   2  -3  17        3.09        5.01      3.07 o 
   3  -3  17        0.15       -2.91      2.91 o 
   4  -3  17      272.53      278.54      7.30 o 
   5  -3  17        5.25        5.05      3.29 o 
  -6  -2  17        5.73        5.78      5.50 o 
  -5  -2  17       11.33        6.36      5.21 o 
  -4  -2  17       19.61        9.69      5.01 o 
  -3  -2  17       39.62       41.23      3.75 o 
  -2  -2  17      325.82      344.56      8.92 o 
  -1  -2  17       15.43       16.57      3.73 o 
   0  -2  17       12.55       10.00      4.98 o 
   1  -2  17       20.58       23.18      2.62 o 
   2  -2  17      157.73      168.97      5.40 o 
   3  -2  17        0.62       -1.50      2.82 o 
   4  -2  17       37.52       49.40      6.73 o 
   5  -2  17       17.73       25.18      3.41 o 
   6  -2  17        0.71        0.92      1.73 o 
  -6  -1  17       56.68       68.10      7.13 o 
  -5  -1  17      273.89      254.23     11.34 o 
  -4  -1  17      127.04      120.30      8.13 o 
  -3  -1  17        1.55        3.13      3.01 o 
  -2  -1  17        2.31       -0.35      2.88 o 
  -1  -1  17       90.81      104.50      3.33 o 
   0  -1  17      496.52      500.02      9.17 o 
   1  -1  17        4.55        3.52      2.17 o 
   2  -1  17       31.27       27.10      2.98 o 
   3  -1  17      349.21      345.11      7.69 o 
   4  -1  17        1.27        3.10      2.75 o 
   5  -1  17       38.37       38.76      3.54 o 
   6  -1  17        8.68       10.21      3.07 o 
   7  -1  17       33.02       39.25      7.94 o 
  -6   0  17       34.85       27.08      6.19 o 
  -5   0  17       37.35       28.85      5.86 o 
  -4   0  17       26.26       32.29      5.49 o 
  -3   0  17      172.37      170.98      6.03 o 
  -2   0  17       81.06       63.93     19.51 o 
  -1   0  17       21.17       31.41      3.04 o 
   0   0  17       16.78       17.09      2.57 o 
   1   0  17      205.80      210.31      5.96 o 
   2   0  17        1.98        0.64      2.43 o 
   3   0  17       38.27       34.66      2.78 o 
   4   0  17       50.80       46.54      2.95 o 
   5   0  17      202.03      195.16      5.16 o 
   6   0  17       54.53       56.12      3.84 o 
   7   0  17       53.69       56.65      3.53 o 
  -6   1  17       21.54       24.52      6.08 o 
  -5   1  17      217.71      211.75     10.86 o 
  -4   1  17       17.30       13.50      4.83 o 
  -3   1  17        7.60        5.46      3.11 o 
  -2   1  17       50.34       43.71      5.09 o 
  -1   1  17      101.02      108.59      3.93 o 
   0   1  17      127.56      127.18      5.69 o 
   1   1  17      402.81      400.66      9.14 o 
   2   1  17       77.00       78.50      3.28 o 
   3   1  17      231.14      229.50      5.20 o 
   4   1  17        3.77        2.19      2.22 o 
   5   1  17       15.33       10.90      2.22 o 
   6   1  17      232.95      221.99      5.37 o 
   7   1  17       14.03       15.92      2.70 o 
   8   1  17       19.22       19.25      3.12 o 
  -6   2  17        1.32       -4.56      5.34 o 
  -5   2  17        2.28        6.89      5.14 o 
  -4   2  17       22.74       17.10      4.79 o 
  -3   2  17       94.48       97.17      4.70 o 
  -2   2  17      231.95      215.60      6.67 o 
  -1   2  17        1.53        2.53      2.35 o 
   0   2  17      285.20      280.57      4.72 o 
   1   2  17      253.47      241.65      4.61 o 
   2   2  17       11.53       12.69      1.92 o 
   3   2  17        6.62        2.84      2.05 o 
   4   2  17       26.63       26.43      2.53 o 
   5   2  17        6.46        4.68      2.17 o 
   6   2  17       29.32       30.54      4.43 o 
   7   2  17       13.03       15.96      2.66 o 
   8   2  17       95.13       88.49      3.93 o 
  -6   3  17       42.18       41.51      6.32 o 
  -5   3  17       89.26       88.87      7.38 o 
  -4   3  17       61.23       54.52      6.35 o 
  -3   3  17        5.56       -0.06      4.09 o 
  -2   3  17       95.23      106.11      4.98 o 
  -1   3  17       13.31       14.89      2.30 o 
   0   3  17        1.81        2.64      2.03 o 
   1   3  17        2.15       -0.11      1.67 o 
   2   3  17      498.04      486.72      7.18 o 
   3   3  17       86.78       84.67      3.30 o 
   4   3  17        5.84        8.05      2.23 o 
   5   3  17       72.93       60.88      3.12 o 
   6   3  17        0.17       -1.75      2.42 o 
   7   3  17       49.78       53.11      3.19 o 
   8   3  17       26.23       23.74      3.30 o 
  -6   4  17       95.93       93.79      8.32 o 
  -5   4  17       20.88       21.43      5.89 o 
  -4   4  17      129.47      151.80      9.10 o 
  -3   4  17       41.99       32.67      5.19 o 
  -2   4  17       30.13       28.62      5.87 o 
  -1   4  17      219.48      226.63      6.81 o 
   0   4  17       31.77       34.27      2.65 o 
   1   4  17      197.13      201.24      4.04 o 
   2   4  17      107.00      108.72      3.32 o 
   3   4  17      122.98      126.60      4.50 o 
   4   4  17        0.35       -0.44      2.01 o 
   5   4  17      213.83      194.55      4.75 o 
   6   4  17        4.89        7.37      2.35 o 
   7   4  17      365.36      342.01      6.85 o 
   8   4  17      455.45      451.04      8.23 o 
  -5   5  17       17.88       26.72      5.99 o 
  -4   5  17        6.18        4.56      5.13 o 
  -3   5  17       74.00       73.42      4.64 o 
  -2   5  17       72.65       80.20      3.63 o 
  -1   5  17       58.40       27.57      3.70 o 
   0   5  17       11.27       13.03      2.34 o 
   1   5  17      148.67      162.13      5.23 o 
   2   5  17        0.44        2.68      1.74 o 
   3   5  17       86.25       81.60      3.23 o 
   4   5  17      119.97      115.55      5.08 o 
   5   5  17       33.40       34.26      2.67 o 
   6   5  17      383.67      384.07     12.05 o 
   7   5  17      142.92      139.66      4.46 o 
   8   5  17       35.56       27.76      2.90 o 
   9   5  17       37.57       39.71      3.43 o 
  -5   6  17       38.31       40.61      4.81 o 
  -4   6  17       11.72       15.52      5.82 o 
  -3   6  17       43.84       40.56      4.26 o 
  -2   6  17       14.33       16.79      4.85 o 
  -1   6  17        4.77        8.95      2.96 o 
   0   6  17      109.15       95.85      4.37 o 
   1   6  17       34.51       32.35      2.45 o 
   2   6  17        2.78        4.35      1.80 o 
   3   6  17        8.46        7.54      2.04 o 
   4   6  17      272.84      270.56     19.30 o 
   5   6  17       51.80       42.51      3.14 o 
   6   6  17      259.19      241.10      7.62 o 
   7   6  17        3.38        1.40      2.77 o 
   8   6  17      119.86      119.60      4.34 o 
   9   6  17       61.40       63.43      8.51 o 
  -4   7  17        1.25        1.88      3.97 o 
  -3   7  17       53.51       65.31      6.85 o 
  -2   7  17      186.19      170.75      9.35 o 
  -1   7  17       22.45       21.14      3.25 o 
   0   7  17       25.18       22.02      2.83 o 
   1   7  17        0.77       -1.40      2.12 o 
   2   7  17      452.90      432.01      8.48 o 
   3   7  17       15.62       21.04      2.34 o 
   4   7  17       28.26       33.29      5.05 o 
   5   7  17       86.69       82.30      3.95 o 
   6   7  17       11.21       14.02      2.89 o 
   7   7  17        5.10        9.93      5.09 o 
   8   7  17        1.32        3.29      2.93 o 
   9   7  17        1.63       -3.01      6.17 o 
  -4   8  17      321.71      340.41     14.33 o 
  -3   8  17        7.16        8.99      5.60 o 
  -2   8  17        5.28        1.66      4.88 o 
  -1   8  17      159.59      155.46      5.76 o 
   0   8  17      567.56      574.42     30.31 o 
   1   8  17       13.46       11.07      2.47 o 
   2   8  17      145.11      154.84      6.44 o 
   3   8  17      379.46      370.13      9.67 o 
   4   8  17       35.11       33.91      3.22 o 
   5   8  17        8.12        6.34      4.50 o 
   6   8  17       26.61       28.79      3.28 o 
   7   8  17      184.75      191.53     11.19 o 
   8   8  17        7.57        5.81      2.82 o 
   9   8  17        2.68        3.43      3.58 o 
  -3   9  17      236.43      239.68     11.86 o 
  -2   9  17      218.51      209.60     10.48 o 
  -1   9  17       83.01       94.59      7.29 o 
   0   9  17       46.33       48.33      3.92 o 
   1   9  17      270.32      280.66      6.85 o 
   2   9  17        2.00        0.44      3.61 o 
   3   9  17       48.87       55.24      3.09 o 
   4   9  17       18.84       20.37      2.63 o 
   5   9  17      114.05      116.46      8.65 o 
   6   9  17        3.39        4.35      2.87 o 
   7   9  17        2.79        4.31      3.12 o 
   8   9  17      110.32      121.38      7.45 o 
  -2  10  17        9.27        5.68      5.69 o 
  -1  10  17      246.07      244.03     11.08 o 
   0  10  17        4.46        4.94      3.30 o 
   1  10  17       14.89       21.90      3.41 o 
   2  10  17       96.92      100.11      8.96 o 
   3  10  17      301.45      300.24      9.68 o 
   4  10  17       12.86       12.80      2.74 o 
   5  10  17        2.24       -0.61      3.05 o 
   6  10  17      231.74      229.02      6.74 o 
   7  10  17       69.18       71.93      4.43 o 
   8  10  17        0.59       -0.07      4.94 o 
  -2  11  17       46.75       54.68      7.08 o 
  -1  11  17        4.15        6.32      5.53 o 
   0  11  17      116.66      124.65      5.59 o 
   1  11  17        2.95        5.38      3.29 o 
   2  11  17        3.69        6.74      5.11 o 
   3  11  17        9.32        6.40      4.17 o 
   4  11  17      214.91      211.78     11.27 o 
   5  11  17        1.72        2.22      2.75 o 
   6  11  17       39.68       35.94      3.93 o 
   7  11  17        5.47       11.84      3.63 o 
   8  11  17       33.58       32.63      9.34 o 
   0  12  17        2.39       -4.63      5.05 o 
   1  12  17        3.14        0.97      3.45 o 
   2  12  17      304.05      334.27     13.37 o 
   3  12  17        3.40       -3.63      5.17 o 
   4  12  17       41.99       49.39      5.29 o 
   5  12  17       33.10       42.13      3.42 o 
   6  12  17        1.33       -0.73      3.37 o 
   7  12  17        1.77       -3.19      4.00 o 
   2  13  17       22.52       20.61      5.83 o 
   3  13  17       32.63       24.05      6.25 o 
   4  13  17        1.66        7.53      5.66 o 
   5  13  17       53.49       63.53      7.41 o 
   6  13  17        4.85        1.84      3.51 o 
  -3  -6  18        0.70        4.24      5.65 o 
  -2  -6  18       10.94        8.96      4.92 o 
  -1  -6  18       10.97       14.92      4.97 o 
   0  -6  18       24.31       21.82      5.26 o 
   1  -6  18        5.77        4.34      4.80 o 
  -4  -5  18        0.09        0.14      4.86 o 
  -3  -5  18       44.35       62.82      6.76 o 
  -2  -5  18       39.88       48.47      5.32 o 
  -1  -5  18        9.31        9.31      6.46 o 
   0  -5  18        5.71       -1.63      4.53 o 
   1  -5  18       83.07       78.03      4.42 o 
   2  -5  18       19.23       22.24      5.40 o 
   3  -5  18        3.70        5.07      4.05 o 
  -5  -4  18       27.43       32.11      6.32 o 
  -4  -4  18        0.08       -3.80      5.04 o 
  -3  -4  18        3.35        0.84      4.21 o 
  -2  -4  18       14.97       14.31      4.61 o 
  -1  -4  18        4.83        7.77      4.42 o 
   0  -4  18       27.99       24.37      4.75 o 
   1  -4  18        9.06       10.46      3.25 o 
   2  -4  18        1.00        1.48      3.26 o 
   3  -4  18       25.04       30.42      5.93 o 
   4  -4  18        0.44        0.48      3.95 o 
  -5  -3  18        0.71        4.70      5.40 o 
  -4  -3  18       66.69       62.34      6.33 o 
  -3  -3  18        2.45        4.79      3.37 o 
  -2  -3  18       96.24       87.83      7.21 o 
  -1  -3  18       48.66       52.15      4.98 o 
   0  -3  18      149.69      163.56      7.23 o 
   1  -3  18       35.81       33.14      3.35 o 
   2  -3  18       20.82       17.93      3.44 o 
   3  -3  18        6.22        0.12      3.28 o 
   4  -3  18        0.76        1.46      3.31 o 
   5  -3  18        0.14        0.24      3.70 o 
  -5  -2  18       87.50       99.77      7.90 o 
  -4  -2  18        9.29        8.24      5.37 o 
  -3  -2  18        1.16        1.09      4.03 o 
  -2  -2  18      216.86      244.00      7.28 o 
  -1  -2  18        0.16        1.62      3.76 o 
   0  -2  18       23.62       28.35     12.69 o 
   1  -2  18       11.04        9.60      2.59 o 
   2  -2  18        0.44       -0.27      2.95 o 
   3  -2  18       39.79       39.75      3.73 o 
   4  -2  18        9.84        9.49      3.26 o 
   5  -2  18        1.24        0.72      2.79 o 
  -6  -1  18       37.28       28.81      6.29 o 
  -5  -1  18       34.47       38.27      6.34 o 
  -4  -1  18      277.40      292.69     12.28 o 
  -3  -1  18        0.24        3.83      3.09 o 
  -2  -1  18       21.65       20.85      3.30 o 
  -1  -1  18        2.10        1.56      3.45 o 
   0  -1  18      292.38      307.32      6.92 o 
   1  -1  18       52.49       56.70      3.14 o 
   2  -1  18        1.53        2.59      3.83 o 
   3  -1  18      119.49      112.50      4.69 o 
   4  -1  18        8.50        8.23      3.53 o 
   5  -1  18      117.32      114.96      5.46 o 
   6  -1  18        3.08        0.69      2.91 o 
  -6   0  18       45.74       51.64      6.91 o 
  -5   0  18       15.69       14.57      5.48 o 
  -4   0  18       28.25       29.52      5.56 o 
  -3   0  18        1.82        4.18      3.07 o 
  -2   0  18        0.10        0.65      2.27 o 
  -1   0  18       33.60       32.58      3.14 o 
   0   0  18        5.93        9.45      2.57 o 
   1   0  18       12.61       19.90      2.46 o 
   2   0  18       41.02       34.97      3.86 o 
   3   0  18       74.83       76.13      3.95 o 
   4   0  18        5.61        3.48      2.45 o 
   5   0  18       50.07       53.71      3.63 o 
   6   0  18      108.13       91.50     11.42 o 
   7   0  18        7.99        6.10      3.38 o 
  -6   1  18        1.25        3.84      5.66 o 
  -5   1  18       50.68       40.13      6.23 o 
  -4   1  18       28.63       30.28      5.55 o 
  -3   1  18      122.43      124.04      5.59 o 
  -2   1  18        0.91        3.76      3.02 o 
  -1   1  18       16.68       24.84      3.05 o 
   0   1  18      126.26      127.15      7.20 o 
   1   1  18      229.91      234.39      5.23 o 
   2   1  18       57.70       48.30      2.69 o 
   3   1  18       35.65       32.53      2.85 o 
   4   1  18      192.91      178.27      4.94 o 
   5   1  18       13.34       14.28      2.65 o 
   6   1  18       21.08       15.22      2.84 o 
   7   1  18        4.24        6.75      3.46 o 
  -6   2  18       39.05       35.40      6.51 o 
  -5   2  18        9.24       10.62      5.39 o 
  -4   2  18        0.77        6.64      5.04 o 
  -3   2  18       13.00       12.64      4.77 o 
  -2   2  18      409.27      428.11     14.50 o 
  -1   2  18       85.57       79.30      7.55 o 
   0   2  18        0.39        0.84      3.97 o 
   1   2  18      228.35      230.26      4.61 o 
   2   2  18      614.80      634.72     10.59 o 
   3   2  18      100.25       93.48      3.62 o 
   4   2  18        4.09        1.69      2.34 o 
   5   2  18      154.16      163.14      6.20 o 
   6   2  18       38.88       37.33      3.01 o 
   7   2  18       79.06       75.93      3.71 o 
  -5   3  18       23.34       17.00      5.65 o 
  -4   3  18       64.73       60.50      6.60 o 
  -3   3  18        5.67        8.07      4.73 o 
  -2   3  18       49.21       50.69      3.15 o 
  -1   3  18        9.41        9.68      2.91 o 
   0   3  18      286.97      292.32      7.51 o 
   1   3  18        1.72       -0.23      1.81 o 
   2   3  18      214.13      227.75      6.48 o 
   3   3  18      489.05      492.56      8.35 o 
   4   3  18       22.61       20.82      2.56 o 
   5   3  18        0.13        3.50      2.42 o 
   6   3  18       64.50       60.21      4.34 o 
   7   3  18       15.02       15.94      2.76 o 
   8   3  18       15.83       15.69      3.07 o 
  -5   4  18        0.32       -5.21      5.21 o 
  -4   4  18       26.15       23.46      5.36 o 
  -3   4  18      113.22      117.93      8.20 o 
  -2   4  18        6.11        8.91      2.55 o 
  -1   4  18        0.84        3.96      2.90 o 
   0   4  18       15.24       17.05      2.72 o 
   1   4  18      220.13      231.60      5.87 o 
   2   4  18        1.19        2.17      1.84 o 
   3   4  18        7.26        8.43      2.26 o 
   4   4  18        1.60        5.30      2.26 o 
   5   4  18      234.06      243.59      7.94 o 
   6   4  18       14.08       12.21      3.36 o 
   7   4  18       56.09       55.00      3.37 o 
   8   4  18       95.45       98.02      5.27 o 
  -5   5  18       44.90       35.03      6.57 o 
  -4   5  18       74.81       86.58      7.53 o 
  -3   5  18        0.73        1.93      3.40 o 
  -2   5  18        2.15        7.58      3.02 o 
  -1   5  18      169.54      183.36      6.30 o 
   0   5  18        2.17        1.60      2.30 o 
   1   5  18        1.38        2.06      2.40 o 
   2   5  18      100.48      102.34      3.65 o 
   3   5  18       60.50       67.20      4.22 o 
   4   5  18       30.06       31.45      3.48 o 
   5   5  18       14.41       15.75      2.50 o 
   6   5  18       92.43       95.56      3.83 o 
   7   5  18        2.49        2.96      2.54 o 
   8   5  18        5.36        3.14      2.66 o 
  -4   6  18       45.09       36.70      9.84 o 
  -3   6  18       12.17       15.84      5.44 o 
  -2   6  18       35.01       32.31      5.49 o 
  -1   6  18        3.45        5.06      3.04 o 
   0   6  18      360.20      343.85      7.66 o 
   1   6  18       87.33       79.98      5.00 o 
   2   6  18       16.08       15.33      2.20 o 
   3   6  18       20.53       19.27      2.22 o 
   4   6  18      392.28      383.90      7.14 o 
   5   6  18        1.20        1.61      2.61 o 
   6   6  18        0.73        0.21      3.11 o 
   7   6  18        7.47        7.90      3.95 o 
   8   6  18       88.54       94.05      4.63 o 
  -4   7  18       21.61       24.56      6.10 o 
  -3   7  18        5.25       10.29      5.27 o 
  -2   7  18      214.28      223.15     10.50 o 
  -1   7  18        0.26       -1.08      3.16 o 
   0   7  18        8.95        8.49      2.71 o 
   1   7  18       25.62       23.95      3.83 o 
   2   7  18       30.65       28.14      2.97 o 
   3   7  18        1.16       -0.57      2.48 o 
   4   7  18        9.53       11.47      2.84 o 
   5   7  18       92.33       97.37      4.40 o 
   6   7  18       25.90       32.07      3.36 o 
   7   7  18      145.19      150.96      8.37 o 
   8   7  18       43.44       43.51      3.81 o 
  -3   8  18       10.31        5.50      5.53 o 
  -2   8  18       22.99       15.47      5.41 o 
  -1   8  18       30.20       20.72      4.73 o 
   0   8  18      381.85      407.33      8.87 o 
   1   8  18        6.02        3.32      3.52 o 
   2   8  18        6.12        7.52      3.64 o 
   3   8  18      125.25      118.97      4.07 o 
   4   8  18        1.50        0.22      1.82 o 
   5   8  18      241.38      226.55      6.27 o 
   6   8  18       35.64       31.43      3.43 o 
   7   8  18      117.64      115.72      7.53 o 
   8   8  18        4.44        6.27      3.18 o 
  -3   9  18        9.98       15.66      6.03 o 
  -2   9  18       70.84       70.46      6.95 o 
  -1   9  18       83.92       70.96      6.30 o 
   0   9  18       11.42       13.58      3.40 o 
   1   9  18       46.84       56.55      3.44 o 
   2   9  18      108.05      110.78      6.16 o 
   3   9  18      126.04      125.48      4.80 o 
   4   9  18       45.10       41.80      5.55 o 
   5   9  18       54.12       55.46      4.42 o 
   6   9  18       76.42       75.62      4.39 o 
   7   9  18        5.23        6.29      3.28 o 
   8   9  18       27.42       29.90      4.76 o 
  -2  10  18        6.35        3.41      5.51 o 
  -1  10  18       99.29       66.01      5.96 o 
   0  10  18        2.54        3.61      3.25 o 
   1  10  18      281.13      296.22     10.87 o 
   2  10  18      189.61      206.26      8.23 o 
   3  10  18      153.14      163.46     13.07 o 
   4  10  18      193.15      203.53      5.28 o 
   5  10  18      114.89      114.34      5.03 o 
   6  10  18       14.64       24.12      3.68 o 
   7  10  18       11.57       13.30      5.76 o 
   8  10  18       95.30       93.44     11.88 o 
  -1  11  18       27.42        8.30      3.92 o 
   0  11  18       38.14       39.97      5.70 o 
   1  11  18       30.29       31.60      5.53 o 
   2  11  18       29.87       31.56      5.98 o 
   3  11  18        1.70        0.21      4.22 o 
   4  11  18       12.14       15.24      7.48 o 
   5  11  18        0.94       -2.79      2.79 o 
   6  11  18      347.45      345.17      8.56 o 
   7  11  18        2.21       -0.38      3.99 o 
   0  12  18       77.80       79.34      6.92 o 
   1  12  18       15.73       20.41      5.42 o 
   2  12  18       20.71       25.71      5.90 o 
   3  12  18      128.70      110.75      8.40 o 
   4  12  18       45.16       49.76      5.50 o 
   5  12  18        3.81        2.67      3.78 o 
   6  12  18        3.56        7.86      4.20 o 
   2  13  18        6.49        4.36      5.63 o 
   3  13  18        0.12        3.22      5.64 o 
   4  13  18        3.52       13.68      5.97 o 
   5  13  18      168.09      188.38     10.99 o 
  -3  -5  19        0.06       -5.23      5.38 o 
  -2  -5  19       19.83       28.42      5.02 o 
  -1  -5  19       29.83       33.05      9.65 o 
   0  -5  19       29.19       31.94      5.29 o 
   1  -5  19        1.74       -3.57      4.75 o 
  -4  -4  19        0.33       -5.05      5.05 o 
  -3  -4  19       53.63       50.85      6.44 o 
  -2  -4  19       22.19       20.63      5.93 o 
  -1  -4  19        0.04        1.68      4.31 o 
   0  -4  19       56.31       73.75      5.93 o 
   1  -4  19        1.18        4.15      3.35 o 
   2  -4  19        0.53        3.32      3.55 o 
   3  -4  19       18.48       16.89      4.19 o 
  -4  -3  19        2.52       -2.77      4.99 o 
  -3  -3  19        1.08       -2.53      3.31 o 
  -2  -3  19      103.63      101.79      8.00 o 
  -1  -3  19       28.48       28.73      6.58 o 
   0  -3  19       10.00       10.91      4.45 o 
   1  -3  19        5.38        1.40      3.09 o 
   2  -3  19      202.63      221.55      6.90 o 
   3  -3  19       52.09       53.84      4.38 o 
   4  -3  19       10.57        4.73      3.84 o 
  -5  -2  19        1.26        1.55      5.45 o 
  -4  -2  19        4.66        8.20      4.76 o 
  -3  -2  19        2.31        1.23      3.36 o 
  -2  -2  19       29.43       36.03      5.67 o 
  -1  -2  19       17.81       15.21      4.17 o 
   0  -2  19        9.35       14.44      4.23 o 
   1  -2  19       15.88       14.68      3.08 o 
   2  -2  19        3.84        4.17      3.19 o 
   3  -2  19      160.68      177.07      5.95 o 
   4  -2  19        0.32       -0.97      5.04 o 
   5  -2  19        2.80        1.47      3.64 o 
  -5  -1  19       10.26        6.98      5.51 o 
  -4  -1  19       94.64       86.48      7.24 o 
  -3  -1  19        2.86        1.87      3.29 o 
  -2  -1  19        0.79        2.31      2.02 o 
  -1  -1  19      124.22      123.15      8.41 o 
   0  -1  19       22.20       17.73      4.21 o 
   1  -1  19       15.06       23.31      3.12 o 
   2  -1  19        7.20        5.03      3.08 o 
   3  -1  19       36.12       36.85      3.73 o 
   4  -1  19        4.28        6.63      3.15 o 
   5  -1  19       87.37       88.47      4.69 o 
  -5   0  19        3.66        7.58      5.45 o 
  -4   0  19       44.83       51.13      6.52 o 
  -3   0  19      117.69      110.82      5.53 o 
  -2   0  19       13.75       12.65      2.94 o 
  -1   0  19      209.89      224.47     10.47 o 
   0   0  19      213.69      202.38      7.36 o 
   1   0  19        0.94        1.22      2.42 o 
   2   0  19       14.09       16.35      3.15 o 
   3   0  19        5.99        1.30      3.00 o 
   4   0  19        8.80       10.75      3.18 o 
   5   0  19       22.53       28.33      8.16 o 
   6   0  19       26.53       25.82      9.12 o 
  -5   1  19        0.22       -1.47      5.25 o 
  -4   1  19       38.01       44.98      6.30 o 
  -3   1  19       93.16      112.16      7.75 o 
  -2   1  19        0.33        0.80      2.45 o 
  -1   1  19        5.73        6.42      2.88 o 
   0   1  19        3.06        9.19      4.64 o 
   1   1  19      203.05      218.68      5.21 o 
   2   1  19        0.61        5.09      2.43 o 
   3   1  19        1.31        0.36      2.53 o 
   4   1  19      101.30       97.41      4.02 o 
   5   1  19        6.13        5.68      2.71 o 
   6   1  19        4.01        0.31      2.76 o 
   7   1  19        1.48       -1.84      3.03 o 
  -5   2  19       11.18       19.63      6.13 o 
  -4   2  19       35.88       40.32      6.15 o 
  -3   2  19       24.79       21.63      5.25 o 
  -2   2  19      201.62      223.43      5.76 o 
  -1   2  19        0.02       -0.62      2.79 o 
   0   2  19       14.75       14.82      4.86 o 
   1   2  19       50.56       47.99      2.94 o 
   2   2  19       21.04       26.72      3.10 o 
   3   2  19        7.88        8.68      2.84 o 
   4   2  19       22.43       20.45      2.78 o 
   5   2  19        1.41        0.95      1.96 o 
   6   2  19       85.57       78.13      3.83 o 
   7   2  19      135.63      140.99      5.17 o 
  -5   3  19        0.73       -4.85      5.28 o 
  -4   3  19      135.22      142.51      9.05 o 
  -3   3  19        6.61        6.04      4.93 o 
  -2   3  19       21.78       21.46      2.96 o 
  -1   3  19        8.73        4.87      2.91 o 
   0   3  19       77.70       81.75      6.47 o 
   1   3  19       30.20       30.44      2.39 o 
   2   3  19        7.35        9.52      2.14 o 
   3   3  19       17.57       20.17      2.69 o 
   4   3  19        5.84        9.11      2.54 o 
   5   3  19      172.12      170.43      5.34 o 
   6   3  19       28.78       28.06      3.07 o 
   7   3  19       19.62       12.83      2.90 o 
  -5   4  19       55.27       48.43      6.97 o 
  -4   4  19       11.97        7.57      5.44 o 
  -3   4  19       65.49       66.87      4.70 o 
  -2   4  19       31.75       32.41      6.63 o 
  -1   4  19      454.58      412.45     14.91 o 
   0   4  19       17.61       17.74      4.62 o 
   1   4  19       43.36       44.25      3.19 o 
   2   4  19      296.32      298.15      5.37 o 
   3   4  19      139.02      139.68      4.33 o 
   4   4  19        1.25       -0.25      2.33 o 
   5   4  19       73.32       71.87      3.51 o 
   6   4  19       51.46       50.01      3.28 o 
   7   4  19       42.50       36.21      3.24 o 
   8   4  19       10.19        9.94      3.10 o 
  -4   5  19       27.95       29.74      4.40 o 
  -3   5  19       55.90       49.35      4.51 o 
  -2   5  19        2.80        2.64      3.15 o 
  -1   5  19       17.70       24.01      3.42 o 
   0   5  19       95.21      100.27      4.76 o 
   1   5  19       36.22       37.63      4.15 o 
   2   5  19       34.33       37.45      2.49 o 
   3   5  19       54.64       64.53      3.25 o 
   4   5  19      260.69      247.11      5.65 o 
   5   5  19        7.06        7.09      3.40 o 
   6   5  19        0.23        3.91      2.63 o 
   7   5  19       41.31       45.44      4.76 o 
   8   5  19        5.68        3.32      3.08 o 
  -4   6  19        3.51        2.25      3.98 o 
  -3   6  19        1.59        4.98      5.22 o 
  -2   6  19      124.75      116.66      8.14 o 
  -1   6  19       55.54       63.73      4.30 o 
   0   6  19       41.58       47.07      4.21 o 
   1   6  19       31.08       35.53      4.17 o 
   2   6  19      295.63      296.99      6.91 o 
   3   6  19       25.33       28.82      2.42 o 
   4   6  19        8.15       11.41      2.64 o 
   5   6  19        1.24        4.81      2.57 o 
   6   6  19      136.52      127.49      4.50 o 
   7   6  19        1.15       -0.80      2.61 o 
   8   6  19       96.91       85.10      4.30 o 
  -3   7  19       33.70       32.54      6.17 o 
  -2   7  19       27.10       35.30      5.73 o 
  -1   7  19      153.42      147.29      6.26 o 
   0   7  19       52.70       54.77      5.58 o 
   1   7  19       82.04       79.85      5.42 o 
   2   7  19       21.84       19.12      2.94 o 
   3   7  19      188.22      190.51      4.46 o 
   4   7  19        2.09        2.78      3.89 o 
   5   7  19       12.91       18.16      3.15 o 
   6   7  19        7.32        5.42      3.05 o 
   7   7  19      203.95      197.05      8.45 o 
   8   7  19        9.33       13.21      3.95 o 
  -3   8  19       24.32       24.15      6.16 o 
  -2   8  19       54.30       65.17      6.73 o 
  -1   8  19       23.08       28.21      3.76 o 
   0   8  19       67.28       61.26      4.37 o 
   1   8  19      392.40      422.18     17.61 o 
   2   8  19      113.70      107.10      6.28 o 
   3   8  19       24.46       22.85      3.04 o 
   4   8  19       62.88       67.22      4.11 o 
   5   8  19      216.58      217.47      6.42 o 
   6   8  19        0.25        1.45      3.11 o 
   7   8  19       27.42       29.14      4.78 o 
   8   8  19        6.96       10.29      3.89 o 
  -2   9  19       29.38       32.23      6.07 o 
  -1   9  19      103.95       85.58      7.14 o 
   0   9  19        1.21        5.05      3.40 o 
   1   9  19        2.88        7.39      4.05 o 
   2   9  19       18.98       13.57      4.14 o 
   3   9  19      150.87      148.81      9.38 o 
   4   9  19        5.38        2.49      3.34 o 
   5   9  19       13.25       15.27      3.42 o 
   6   9  19      115.91      110.77      5.10 o 
   7   9  19        3.03       -0.75      3.30 o 
   8   9  19       57.51       59.79      8.38 o 
  -1  10  19        1.62       -1.15      5.26 o 
   0  10  19        4.22        7.20      5.56 o 
   2  10  19        0.17       -0.14      4.09 o 
   3  10  19       54.44       57.56      5.39 o 
   4  10  19       91.61       95.90      5.12 o 
   5  10  19       20.40       21.17      3.57 o 
   6  10  19       25.87       24.97      3.82 o 
   7  10  19       25.48       16.70      4.22 o 
   0  11  19       14.67        9.63      4.96 o 
   1  11  19        1.54       -0.39      5.02 o 
   2  11  19       16.09       15.17      5.66 o 
   3  11  19       42.75       45.19      5.32 o 
   4  11  19        4.89        4.99      3.59 o 
   5  11  19        8.01        5.71      3.02 o 
   6  11  19       94.27      105.37      5.30 o 
   7  11  19        1.40        2.79      4.22 o 
   1  12  19       36.84       42.02      6.20 o 
   2  12  19      101.31       86.32      7.21 o 
   3  12  19      101.58       98.40      8.23 o 
   4  12  19        0.67       -2.37      4.40 o 
   5  12  19       49.23       49.88      7.16 o 
   6  12  19       11.12       14.75      4.40 o 
  -2  -4  20        2.99       -0.04      3.73 o 
  -1  -4  20        8.84        8.39      4.79 o 
   0  -4  20        6.20        9.71     10.93 o 
   1  -4  20        0.79        3.04      4.67 o 
  -3  -3  20       49.50       49.88      6.40 o 
  -2  -3  20       15.20        1.21      3.53 o 
  -1  -3  20       28.79       32.44      6.93 o 
   0  -3  20        6.03        4.75      4.58 o 
   1  -3  20        0.29        2.60      4.60 o 
   2  -3  20       49.40       51.90      4.96 o 
   3  -3  20       28.56       28.01      4.50 o 
  -4  -2  20       25.41       36.32      6.23 o 
  -3  -2  20        8.27        9.47      3.57 o 
  -2  -2  20        0.27       -1.77      3.66 o 
  -1  -2  20        0.38        3.17      5.46 o 
   0  -2  20       18.64       16.35      4.62 o 
   1  -2  20       74.51       74.89      4.24 o 
   2  -2  20        1.31        1.01      3.34 o 
   3  -2  20       14.82       12.93      3.69 o 
   4  -2  20        1.46        2.30      5.09 o 
  -4  -1  20       12.96       13.27      5.52 o 
  -3  -1  20       25.53       32.39      3.91 o 
  -2  -1  20        0.97       -2.39      4.83 o 
  -1  -1  20        1.92       -1.25      4.85 o 
   0  -1  20       14.83       11.66      4.21 o 
   1  -1  20       53.97       62.28      3.86 o 
   2  -1  20        5.34        2.01      4.85 o 
   3  -1  20       55.20       55.55      4.16 o 
   4  -1  20        6.46        9.41      4.97 o 
   5  -1  20       35.92       36.08      4.34 o 
  -4   0  20        0.12       -5.01      5.01 o 
  -3   0  20       41.92       47.08      4.79 o 
  -2   0  20        2.08        4.88      2.64 o 
  -1   0  20        4.74       14.06      5.34 o 
   0   0  20      296.10      292.99      9.11 o 
   1   0  20        2.83        2.38      3.48 o 
   2   0  20       19.58       16.94      2.77 o 
   3   0  20       11.40       10.18      3.29 o 
   4   0  20       83.52       84.64      7.83 o 
   5   0  20        3.70       -1.53      3.19 o 
  -4   1  20       48.79       49.23      6.43 o 
  -3   1  20        9.39       16.56      5.17 o 
  -2   1  20        6.86       11.95      2.79 o 
  -1   1  20        1.93       10.28      5.05 o 
   0   1  20        2.44        5.82      5.13 o 
   1   1  20       19.78       19.54      3.07 o 
   2   1  20      180.35      191.26      5.73 o 
   3   1  20        5.22        2.15      2.93 o 
   4   1  20        3.58        4.66      2.84 o 
   5   1  20      167.77      163.55      5.14 o 
   6   1  20        1.98        2.61      3.07 o 
  -4   2  20      142.63      137.58      9.02 o 
  -3   2  20        2.86       -0.76      3.06 o 
  -2   2  20       15.78       13.61      2.78 o 
  -1   2  20       21.67       18.30      3.14 o 
   0   2  20       73.12       81.08      7.01 o 
   1   2  20       91.99       90.35      4.02 o 
   2   2  20        6.12        2.75      2.76 o 
   3   2  20      112.85      124.16      4.31 o 
   4   2  20       14.55       20.03      2.90 o 
   5   2  20        0.52       -0.51      2.76 o 
   6   2  20        0.48        0.75      2.80 o 
  -4   3  20        1.01       -0.48      5.30 o 
  -3   3  20        1.09       -2.30      3.80 o 
  -2   3  20       13.13       24.15      4.97 o 
  -1   3  20        3.71        9.06      3.09 o 
   0   3  20        5.92        6.33      4.63 o 
   1   3  20       87.15       94.28      5.65 o 
   2   3  20      118.35      117.58      4.13 o 
   3   3  20        0.09       -0.68      2.99 o 
   4   3  20        9.46        6.67      2.67 o 
   5   3  20      111.76      116.84      4.41 o 
   6   3  20        5.35        3.09      2.85 o 
   7   3  20       55.81       60.62      6.21 o 
  -4   4  20       10.62       13.56      4.11 o 
  -3   4  20       77.89       70.53      8.12 o 
  -2   4  20        0.48       -2.53      3.17 o 
  -1   4  20      140.30      142.92      8.12 o 
   0   4  20       18.19       24.73      5.12 o 
   1   4  20       20.31       19.66      3.99 o 
   2   4  20        6.00        3.78      2.22 o 
   3   4  20      220.83      215.29      5.40 o 
   4   4  20       15.29       11.86      2.74 o 
   5   4  20       37.57       33.54      3.08 o 
   6   4  20       26.21       26.54      3.10 o 
   7   4  20       80.76       78.56      4.16 o 
  -4   5  20       12.43       14.37      4.16 o 
  -3   5  20      109.75       99.51      7.69 o 
  -2   5  20       48.61       48.31      9.57 o 
  -1   5  20        3.60        6.03      3.19 o 
   0   5  20        7.20       10.47      4.89 o 
   1   5  20       23.99       21.94      5.53 o 
   2   5  20       21.36       17.81      2.93 o 
   3   5  20       94.53       89.32      3.31 o 
   4   5  20       81.36       85.66      3.80 o 
   5   5  20       96.33       94.75      4.36 o 
   6   5  20       35.81       35.63      3.74 o 
   7   5  20       14.04       14.97      3.01 o 
  -3   6  20        7.81        9.44      5.62 o 
  -2   6  20       52.23        8.54      3.33 o 
  -1   6  20       11.49       17.19      3.48 o 
   0   6  20       54.77       56.51      6.22 o 
   1   6  20       20.98       23.63      4.63 o 
   2   6  20       80.70       83.26      4.08 o 
   3   6  20       36.60       41.30      3.30 o 
   4   6  20       77.82       71.85      6.05 o 
   5   6  20       50.08       45.56      6.35 o 
   6   6  20       55.34       52.36      3.48 o 
   7   6  20       17.86       16.25      3.15 o 
  -3   7  20       13.29       15.29      5.81 o 
  -2   7  20        7.98        5.54      4.34 o 
  -1   7  20        2.67        1.05      3.26 o 
   0   7  20      128.75      149.99      5.87 o 
   1   7  20      196.70      192.71      8.25 o 
   2   7  20        9.77       12.52      4.06 o 
   3   7  20      148.26      155.38      7.13 o 
   4   7  20        8.14        4.91      2.86 o 
   5   7  20      133.78      134.73      6.12 o 
   6   7  20        9.13       12.73      2.99 o 
   7   7  20        2.40        5.61      3.01 o 
  -2   8  20       42.81       35.17      5.84 o 
  -1   8  20        5.87        9.27      3.42 o 
   0   8  20        8.85        8.05      3.29 o 
   1   8  20      319.30      326.05     10.24 o 
   2   8  20       67.40       82.07      5.73 o 
   3   8  20       49.02       51.34      3.68 o 
   4   8  20        4.98        9.66      2.48 o 
   5   8  20      121.94      126.56      5.40 o 
   6   8  20       58.25       51.32      4.38 o 
   7   8  20       63.44       62.56      4.88 o 
  -2   9  20        4.16        6.05      5.37 o 
  -1   9  20       58.18       60.55      6.57 o 
   0   9  20      203.15      218.73      7.14 o 
   1   9  20       43.84       48.61      5.17 o 
   2   9  20       19.26       23.12      5.13 o 
   3   9  20        0.66        6.36      4.28 o 
   4   9  20       29.02       30.05      3.10 o 
   5   9  20       13.53       14.69      3.39 o 
   6   9  20       16.01        9.38      3.51 o 
   7   9  20        0.87        0.08      3.88 o 
  -1  10  20       38.55       36.32      6.21 o 
   0  10  20       13.47       11.45      3.69 o 
   1  10  20       42.76       12.23      4.00 o 
   2  10  20      144.70      150.25     12.24 o 
   3  10  20        1.02        6.26      4.40 o 
   4  10  20        0.10        2.54      3.15 o 
   5  10  20       79.73       81.55      4.72 o 
   6  10  20       19.23       15.53      3.75 o 
   7  10  20        6.04        6.41      4.11 o 
   0  11  20      188.46      214.83     10.19 o 
   1  11  20        1.78       -3.24      5.23 o 
   2  11  20        0.00        0.46      5.47 o 
   3  11  20      119.79      123.61      7.20 o 
   4  11  20       78.30       65.92      5.90 o 
   5  11  20        6.37        8.05      5.23 o 
   6  11  20        4.16        0.79      4.09 o 
   2  12  20       60.68       10.01      3.66 o 
   3  12  20       14.64       12.02      6.07 o 
   4  12  20        0.99       -1.16      5.81 o 
  -2  -3  21        3.21        0.24      5.86 o 
  -1  -3  21        2.92        2.72      5.95 o 
   0  -3  21       29.39       33.59      6.06 o 
   1  -3  21        0.05       -0.03      4.62 o 
  -3  -2  21       11.90       10.71      5.51 o 
  -2  -2  21       25.66       39.38      6.58 o 
  -1  -2  21      189.52      203.29     10.87 o 
   0  -2  21       32.94       35.08      5.15 o 
   1  -2  21       10.18       13.13      4.84 o 
   2  -2  21       22.73       28.80      8.98 o 
   3  -2  21        3.23       -2.26      6.50 o 
  -3  -1  21       13.07       19.61      3.67 o 
  -2  -1  21        1.54        3.61      5.34 o 
  -1  -1  21       35.21       45.27      6.59 o 
   0  -1  21        1.66       -3.91      4.23 o 
   1  -1  21        4.98        3.02      8.73 o 
   2  -1  21       16.95       21.84      3.51 o 
   3  -1  21       45.49       49.98      4.62 o 
   4  -1  21       40.06       43.29      4.75 o 
  -4   0  21        0.57       -0.14      5.29 o 
  -3   0  21      127.87      143.79      7.00 o 
  -2   0  21       42.26       47.89      6.29 o 
  -1   0  21        1.51        2.68      5.38 o 
   0   0  21       79.75       90.13      7.81 o 
   1   0  21       18.23       23.84      4.64 o 
   2   0  21      113.25      120.49      4.56 o 
   3   0  21        9.35       11.22      3.50 o 
   4   0  21       22.47       28.73      3.88 o 
   5   0  21       10.76       14.41      4.12 o 
  -4   1  21       14.72        8.55      3.98 o 
  -3   1  21        0.28        2.29      4.13 o 
  -2   1  21       55.46       71.58      7.04 o 
  -1   1  21       24.89       28.75      5.89 o 
   0   1  21        0.32        2.79      5.03 o 
   1   1  21        1.78        4.69      3.99 o 
   2   1  21       84.67       98.83      4.11 o 
   3   1  21       18.77       21.67      3.46 o 
   4   1  21       17.41       17.56      3.53 o 
   5   1  21       24.60       29.07      4.02 o 
  -4   2  21        4.82        2.54      5.46 o 
  -3   2  21        3.43        4.71      4.50 o 
  -2   2  21       59.18       65.96      7.10 o 
  -1   2  21        6.87        4.65      5.16 o 
   0   2  21       33.22       28.07      5.68 o 
   1   2  21      209.31      210.07     10.86 o 
   2   2  21        3.61        3.45      2.66 o 
   3   2  21       22.82       28.97      3.10 o 
   4   2  21       15.69       13.87      2.99 o 
   5   2  21       16.43       14.61      3.16 o 
   6   2  21        0.99       -0.21      3.29 o 
  -4   3  21        2.95        4.47      3.90 o 
  -3   3  21        3.47        3.73      3.71 o 
  -2   3  21        1.10        1.19      3.43 o 
  -1   3  21       61.41       50.02      6.22 o 
   0   3  21        8.15        6.63      5.15 o 
   1   3  21       37.89       45.60      6.42 o 
   2   3  21        6.98        6.86      2.38 o 
   3   3  21       13.44       13.01      2.88 o 
   4   3  21       92.76       94.55      4.11 o 
   5   3  21        0.50        1.29      2.88 o 
   6   3  21      118.13      120.69      4.98 o 
  -3   4  21       75.57       19.55      4.25 o 
  -2   4  21        0.33        4.71      3.34 o 
  -1   4  21       44.22       46.50      3.86 o 
   0   4  21       15.24       13.79      5.35 o 
   1   4  21       12.00       15.36      5.42 o 
   2   4  21        0.21       -1.44      2.29 o 
   3   4  21       62.60       63.02      3.53 o 
   4   4  21       41.98       44.11      3.30 o 
   5   4  21        5.41        6.93      2.93 o 
   6   4  21        2.03       -2.76      2.76 o 
  -3   5  21       60.46       77.50      7.26 o 
  -2   5  21       53.95       49.87      6.09 o 
  -1   5  21       10.19       10.78      3.38 o 
   0   5  21       24.03       15.43      5.29 o 
   1   5  21       57.18       60.57      6.58 o 
   2   5  21      156.97      156.01      5.40 o 
   3   5  21        2.94        1.68      2.33 o 
   4   5  21       11.44       12.46      2.87 o 
   5   5  21       18.55       21.23      3.02 o 
   6   5  21       83.60       81.82      5.89 o 
   7   5  21       10.61        9.50      4.52 o 
  -3   6  21       19.54       12.03      5.67 o 
  -2   6  21        5.47        7.55      5.30 o 
  -1   6  21        3.71        2.74      6.25 o 
   0   6  21      293.18      299.40     12.47 o 
   1   6  21       41.89       50.36      6.35 o 
   2   6  21        0.30       -3.43      3.92 o 
   3   6  21       90.74       97.07      3.59 o 
   4   6  21      139.12      142.79      5.10 o 
   5   6  21        7.85        6.77      2.84 o 
   6   6  21       14.63       12.88      2.96 o 
   7   6  21       42.89       35.82      3.72 o 
  -2   7  21       69.30       60.16      6.64 o 
  -1   7  21      103.15      107.30      6.22 o 
   0   7  21       15.51        4.29      3.72 o 
   1   7  21       37.42       41.48      6.23 o 
   2   7  21        1.37       -1.48      3.94 o 
   3   7  21        0.24       -1.39      2.87 o 
   4   7  21       19.73       14.06      2.94 o 
   5   7  21       70.62       74.19      5.68 o 
   6   7  21       29.08       27.99      3.24 o 
   7   7  21       11.32        9.47      3.47 o 
  -2   8  21        1.65        7.77      5.55 o 
  -1   8  21        5.84        2.86      4.89 o 
   0   8  21       60.00       66.58      6.75 o 
   1   8  21        0.20        1.20      4.11 o 
   2   8  21        8.85        5.22      4.22 o 
   3   8  21      158.68      164.78      7.89 o 
   4   8  21       69.13       67.52      3.37 o 
   5   8  21        0.42       -0.77      1.90 o 
   6   8  21       33.63       39.62      3.58 o 
   7   8  21       18.32       20.35      3.69 o 
  -1   9  21        3.72       -0.42      5.20 o 
   0   9  21        7.78        7.32      5.43 o 
   1   9  21       33.67       32.65      4.97 o 
   2   9  21      140.39      131.27      7.26 o 
   3   9  21        7.68        9.57      4.50 o 
   4   9  21       69.69       68.34      4.27 o 
   5   9  21       47.56       42.74      4.03 o 
   6   9  21        9.56       10.51      4.63 o 
   0  10  21        2.40        0.04      5.20 o 
   1  10  21       61.83       62.91      7.10 o 
   2  10  21      286.65      309.30     12.76 o 
   3  10  21        1.40        2.04      4.42 o 
   4  10  21        8.83       10.67      4.71 o 
   5  10  21        3.41        6.22      4.07 o 
   6  10  21       14.41       14.48      4.27 o 
   2  11  21        2.64        1.97      5.72 o 
   3  11  21       36.42       48.28      7.00 o 
   4  11  21       38.10       46.17      7.01 o 
   5  11  21       51.70       56.26      4.86 o 
  -1  -2  22      150.96      144.67      9.82 o 
   0  -2  22        1.84        0.56      4.60 o 
   1  -2  22       12.57       13.28      4.91 o 
  -2  -1  22        6.42        9.17      5.93 o 
  -1  -1  22       19.85       19.48      6.25 o 
   0  -1  22        1.55        3.11      5.95 o 
   1  -1  22       18.51       21.78      5.76 o 
   2  -1  22        3.41        0.87      3.45 o 
   3  -1  22        0.66       -0.55      3.94 o 
  -2   0  22        8.43       12.61      5.75 o 
  -1   0  22        0.21        8.14      5.70 o 
   0   0  22      104.17       81.63      7.90 o 
   1   0  22       14.76       14.66      4.80 o 
   2   0  22       42.49       39.16      3.93 o 
   3   0  22        0.71        4.74      3.60 o 
   4   0  22        0.08        0.19      4.73 o 
  -3   1  22      117.81      125.62      8.41 o 
  -2   1  22        0.02        3.39      5.38 o 
  -1   1  22        0.83       -4.56      5.26 o 
   0   1  22        5.31       12.13      5.84 o 
   1   1  22        0.05       -5.22      5.58 o 
   2   1  22       29.12       28.66      3.75 o 
   3   1  22        0.84       -0.25      3.48 o 
   4   1  22       47.46       43.95      4.22 o 
  -3   2  22       62.27       69.47      6.67 o 
  -2   2  22       47.18       42.69      6.27 o 
  -1   2  22       12.11       17.33      5.67 o 
   0   2  22        5.45        3.10      5.38 o 
   1   2  22       58.82       71.37      7.51 o 
   2   2  22        0.10       -1.03      2.98 o 
   3   2  22        0.98       -1.46      3.66 o 
   4   2  22       27.54       23.38      3.88 o 
   5   2  22       16.99       14.71      3.60 o 
  -3   3  22       10.17       10.63      5.47 o 
  -2   3  22        6.00        2.37      3.42 o 
  -1   3  22       43.20        9.51      3.38 o 
   0   3  22        3.32       -1.68      5.33 o 
   1   3  22        2.67        5.47      5.62 o 
   2   3  22       16.18       16.11      2.91 o 
   3   3  22      157.60      163.72      8.05 o 
   4   3  22      121.96      126.07      8.13 o 
   5   3  22        2.11        4.20      3.16 o 
  -3   4  22       37.13       38.43      6.33 o 
  -2   4  22        3.60        2.12      3.41 o 
  -1   4  22        9.85       11.81      5.59 o 
   0   4  22        2.43        5.24      5.33 o 
   1   4  22       23.46       23.26      6.05 o 
   2   4  22       72.86       74.97      4.29 o 
   3   4  22       12.52       12.69      3.04 o 
   4   4  22      211.72      213.53      5.96 o 
   5   4  22       16.64       21.36      3.16 o 
   6   4  22        3.08        2.46      3.30 o 
  -2   5  22        0.80        4.60      5.15 o 
  -1   5  22        0.10       -5.20      5.20 o 
   0   5  22       53.71       56.10      6.68 o 
   1   5  22       11.36       24.17      5.97 o 
   2   5  22      147.24      162.22     11.03 o 
   3   5  22       11.58       15.22      2.67 o 
   4   5  22        2.09        2.35      2.85 o 
   5   5  22       17.68       20.05      3.21 o 
   6   5  22        0.12        8.94      3.41 o 
  -2   6  22        1.70       -4.32      4.92 o 
  -1   6  22       82.25       91.57      7.29 o 
   0   6  22      111.03      121.00      9.12 o 
   1   6  22        8.83        3.20      5.35 o 
   2   6  22       14.89       21.55      4.52 o 
   3   6  22        0.59       -0.84      3.11 o 
   4   6  22        0.07        0.44      2.92 o 
   5   6  22       33.41       35.87      3.49 o 
   6   6  22        0.40        2.55      3.28 o 
  -1   7  22       71.13       73.76      5.96 o 
   0   7  22       32.52       36.59      5.87 o 
   1   7  22       12.50       13.21      5.67 o 
   2   7  22        3.80        6.83      4.17 o 
   3   7  22       29.63       31.35      3.68 o 
   4   7  22        1.49        2.56      2.95 o 
   5   7  22       20.65       22.86      3.24 o 
   6   7  22       49.07       45.58      3.91 o 
  -1   8  22        3.77       -1.92      4.99 o 
   0   8  22       62.82       66.03      7.11 o 
   1   8  22       63.23       71.00      7.42 o 
   2   8  22        0.93        2.59      5.54 o 
   3   8  22        0.04       -0.99      8.64 o 
   4   8  22       45.77       46.78      4.31 o 
   5   8  22        0.95        1.77      3.07 o 
   6   8  22       14.62       10.75      3.58 o 
   0   9  22       72.80       68.30      7.06 o 
   1   9  22        1.14        2.57      5.54 o 
   2   9  22       73.91       80.95      6.18 o 
   3   9  22        0.46        3.37      4.56 o 
   4   9  22        5.54        3.00      3.23 o 
   5   9  22        6.69        9.67      4.45 o 
   1  10  22        0.48        1.32      5.86 o 
   2  10  22        0.03        0.90      4.59 o 
   3  10  22       16.40       16.24      6.22 o 
   4  10  22       34.61       27.27      6.58 o 
   5  10  22      105.24      104.36      7.47 o 
  -1   0  23        0.55       -0.71      5.73 o 
   0   0  23      149.00      162.41     10.30 o 
   1   0  23        6.48        3.69      6.19 o 
   2   0  23       15.15       12.07      4.91 o 
  -1   1  23        0.41        5.81      6.04 o 
   0   1  23      107.45      108.77      8.67 o 
   1   1  23        1.73        2.56      6.10 o 
   2   1  23       12.51        7.82      4.09 o 
   3   1  23       23.51       18.12      3.96 o 
  -2   2  23       65.45       89.00      7.36 o 
  -1   2  23       12.44        3.63      3.75 o 
   0   2  23       21.42       23.95      6.31 o 
   1   2  23        1.19        7.18      5.97 o 
   2   2  23        1.17        2.39      4.31 o 
   3   2  23       35.29       28.95      3.97 o 
   4   2  23        0.13        2.81      4.05 o 
  -2   3  23       56.84       64.32      6.85 o 
  -1   3  23        0.35        2.57      5.63 o 
   0   3  23       17.69       19.34      6.10 o 
   1   3  23       40.01       43.17      6.85 o 
   2   3  23       26.01       23.01      6.34 o 
   3   3  23        0.23       -2.45      3.40 o 
   4   3  23       14.71       14.80      3.33 o 
  -1   4  23       50.31       59.37      6.97 o 
   0   4  23        1.32       -5.30      5.45 o 
   1   4  23        1.24        4.72      5.78 o 
   2   4  23       82.13       85.41      8.04 o 
   3   4  23        0.97        0.05      2.62 o 
   4   4  23        2.19        8.23      3.63 o 
   5   4  23        2.19       -0.58      3.33 o 
  -1   5  23       16.38       18.94      6.03 o 
   0   5  23       84.72       97.26      8.04 o 
   1   5  23       27.39       36.98      6.56 o 
   2   5  23       10.58       11.45      6.08 o 
   3   5  23       17.84       15.88      3.58 o 
   4   5  23       62.90       65.48      3.95 o 
   5   5  23      126.93      126.39      5.40 o 
  -1   6  23        2.23       -5.17      5.25 o 
   0   6  23       73.17       79.41      7.33 o 
   1   6  23       24.16       19.22      6.00 o 
   2   6  23        8.35       15.07      6.06 o 
   3   6  23        1.97        3.64      3.67 o 
   4   6  23        0.22        3.16      3.02 o 
   5   6  23      212.70      219.52      9.82 o 
   0   7  23       20.93       10.80      6.08 o 
   1   7  23       24.04       29.98      6.36 o 
   2   7  23        0.59       -4.23      9.27 o 
   3   7  23       24.26       20.72      4.93 o 
   4   7  23        0.66       -4.68      4.68 o 
   5   7  23       25.25       26.99      3.78 o 
   0   8  23      115.47      126.24      9.15 o 
   1   8  23       89.16       82.35      7.82 o 
   2   8  23        5.29        1.61      4.57 o 
   3   8  23        0.77        0.88      4.42 o 
   4   8  23        7.62       12.46      3.98 o 
   5   8  23        0.40       -3.31      3.31 o 
   2   9  23       65.45       70.01      6.07 o 
   3   9  23        0.05        6.48      6.03 o 
   4   9  23       18.24       14.11      6.45 o 
   1   2  24       52.90       58.48      7.69 o 
   2   2  24        2.66        3.43      6.38 o 
   0   3  24        1.17       -0.17      5.89 o 
   1   3  24       75.46       91.09      8.35 o 
   2   3  24       14.15       17.29      6.38 o 
   3   3  24        0.27        1.08      6.08 o 
   0   4  24        5.68       14.46      6.11 o 
   1   4  24        0.50       -2.93      5.83 o 
   2   4  24       36.17       42.83      7.17 o 
   3   4  24        2.12        2.39      3.47 o 
   0   5  24        3.81        0.04      5.77 o 
   1   5  24        6.95        6.88      6.08 o 
   2   5  24        0.57       -3.04      5.95 o 
   3   5  24       17.03       13.43      5.05 o 
   1   6  24        0.29       -5.81      5.81 o 
   2   6  24        0.66       -0.96      5.90 o 
   3   6  24       78.29       85.56      6.59 o 
   2   7  24       68.19       77.60      8.04 o 
   3   7  24        6.92        5.85      6.31 o 
                                                 
